# Supplementary material for: Characterization of the FtsZ C-Terminal Variable (CTV) Region in Z-Ring Assembly and Interaction with the Z-Ring Stabilizer ZapD in E. coli Cytokinesis
Source: PLoS One. 2016 Apr 18;11(4):e0153337. doi: 10.1371/journal.pone.0153337 (PMC4835091; doi:10.1371/journal.pone.0153337)
Supplement: S2 Table — FtsZ CCTP sequences and the correspondence of zapD orthologs are reported. The zapD orthologs are listed based on % ORF coverage, % identity, and % similarity (positive). (XLSX) [file pone.0153337.s008.xlsx]

## Sheet: Alpha
Species	FtsZ CTC sequence	FtsZ CTV sequence	FtsZ length	zapD ortholog	Order
Acetobacter pasteurianus	DSGLEIPTFLR	R	504	NA	Rhodospirillales
Gluconobacter oxydans	DSNLDIPTYLR	R	510	"	"
Acidiphilium multivorum	EIGIDIPAFLR	RQQS	522	"	"
Acidiphilium cryptum	EIGIDIPAFLR	RQQS	522	"	"
Gluconacetobacter diazotrophicus	EVGLDIPAFLR	RQS	479	"	"
Gluconacetobacter xylinus	DDGLDIPAFLR	RRSP	504	"	"
Granulibacter bethesdensis	EIGIDIPAFLR	RQSS	553	"	"
Magnetospirillum magneticum	GEDLDIPAFLR	RQAN	558	"	"
Magnetospirillum gryphiswaldense	GEDLDIPAFLR	RQAN	562	"	"
Azospirillum lipoferum	QEELDIPAFLR	RQAN	649	"	"
Azospirillum brasilense	EEALDIPAFLR	RQAN	594	"	"
Rhodospirillum photometricum	EDHLEIPAFLR	RQAN	696	"	"
Tistrella mobilis	NDLLEIPAFLR	RQAN	521	"	"
Mesorhizobium australicum	DDQLEIPAFLR	RQAN	561	"	Rhizobiales
Mesorhizobium ciceri	DDQLEIPAFLR	RQAN	559	"	"
Mesorhizobium opportunistum	DDQLEIPAFLR	RQAN	562	"	"
Mesorhizobium loti	DDQLEIPAFLR	RQAN	559	"	"
Chelativorans sp	DDQLDIPAFLR	RQAN	552	"	"
Hyphomicrobium nitrativorans	NQADEIPVFFR	ERGR	578	"	"
Pelagibacterium halotolerans	KEQLEIPAFLK	RHG	564	"	"
Rhodomicrobium vannielii	DEAIDIPKFFR	KPAS	527	"	"
Agrobacterium fabrum	DDQLEIPAFLR	RQSN	583	"	"
Agrobacterium tumefaciens	DDQLEIPAFLR	RQSN	579	"	"
Rhizobium sp	DDQLEIPAFLR	RQSN	573	"	"
Rhizobium tropici	DDQLEIPAFLR	RQSN	578	"	"
Rhizobium etli	DDQLEIPAFLR	RQSN	544	"	"
Rhizobium leguminosarum	DDQLEIPAFLR	RQSN	571	"	"
Agrobacterium vitis	DDQLEIPAFLR	RQSN	619	"	"
Candidatus Liberibacter americanus	DDILEIPAFLR	RQSN	497	"	"
Liberibacter crescens	DDQLEIPAFLR	RQSS	543	"	"
Candidatus Liberibacter solanacearum	KDQLEIPAFLR	RQSH	509	"	"
Candidatus Liberibacter asiaticus	EDKLEIPAFLR	RQSH	502	"	"
Sinorhizobium fredii	DDQLEIPAFLR	RQSN	590	"	"
Sinorhizobium medicae	DDQLEIPAFLR	RQSS	590	"	"
Sinorhizobium meliloti	DDQLEIPAFLR	RQSS	593	"	"
Parvibaculum lavamentivorans	EEQLEIPTFLR	RQAN	591	"	"
Bradyrhizobium diazoefficiens	DDHLDIPAFLR	RQAT	601	"	"
Bradyrhizobium oligotrophicum	DDHLDIPAFLR	RQAT	609	"	"
Rhodopseudomonas palustris	DDHLDIPAFLR	RQAK	598	"	"
Nitrobacter winogradskyi	DDHLDIPAFLR	RQAN	603	"	"
Nitrobacter hamburgensis	DDHLDIPAFLR	RQAN	607	"	"
Bradyrhizobium sp.	EAILDIPAFLR	RAAN	419	"	"
Bradyrhizobium japonicum	EAVLDIPAFLR	RAAN	418	"	"
Oligotropha carboxidovorans	DDHLDIPAFLR	RQAN	584	"	"
Methylobacterium sp.	DDQLEIPAFLR	RQAN	611	"	"
Methylobacterium nodulans	DDQLEIPAFLR	RQAN	606	"	"
Methylobacterium popul	DDQLEIPAFLR	RQAN	588	"	"
Methylobacterium extorquens	DDQLEIPAFLR	RQAN	585	"	"
Methylobacterium radiotolerans	DDQLEIPAFLR	RQAN	586	"	"
Methylocystis sp.	EDHLEIPAFLR	RQANH	545	"	"
Ochrobactrum anthropi	EDQLEIPAFLR	RQSN	565	"	"
Brucella microti	EDQLEIPAFLR	RQSN	566	"	"
Brucella ovis	EDQLEIPAFLR	RQSN	566	"	"
Brucella melitensis	EDQLEIPAFLR	RQSN	566	"	"
Brucella ceti	EDQLEIPAFLR	RQSN	566	"	"
Brucella pinnipedialis	EDQLEIPAFLR	RQSN	566	"	"
Brucella suis	EDQLEIPAFLR	RQSN	566	"	"
Brucella canis	EDQLEIPAFLR	RQSN	566	"	"
Brucella abortus	EDQLEIPAFLR	RQSN	566	"	"
Bartonella australis	EDQLEIPAFLR	RQS	589	"	"
Bartonella vinsonii	EDQLEIPAFLR	RQAN	583	"	"
Bartonella clarridgeiae	EDELEIPAFLR	RQAH	581	"	"
Bartonella grahamii	EDQLEIPAFLR	RQAN	590	"	"
Bartonella henselae	EDQLEIPAFLR	RQAN	581	"	"
Bartonella quintana	EDQLEIPAFLR	RQVN	597	"	"
Bartonella tribocorum	EDQLEIPAFLR	RQVN	590	"	"
Bartonella bacilliformis	EDQLEIPAFLR	RQAN	592	"	"
Beijerinckia indica	EDQLEIPAFLR	RQSS	610	"	"
Methylocella silvestris	EDQLEIPAFLR	RQSS	569	"	"
Xanthobacter autotrophicus	EDQLEIPAFLR	RQAN	590	"	"
Azorhizobium caulinodans	DDQLDIPAFLR	RQAN	592	"	"
Starkeya novella	DDHLDIPAFLR	RGG	575	"	"
Paracoccus aminophilus	DDRVEIPAFLR	RQAN	544	"	Rhodobacterales
Paracoccus denitrificans	GDNVEIPAFLR	RQAN	544	"	"
Octadecabacter arcticus	QERIEIPAFLR	RQAN	528	"	"
Octadecabacter antarcticus	QERIEIPAFLR	RQAN	529	"	"
Rhodobacter capsulatus	QDRIEIPAFLR	RQAN	575	"	"
Rhodobacter sphaeroides	QERIEIPAFLR	RQAN	552	"	"
Pseudovibrio sp	DDQLEIPAFLR	RQAT	587	"	"
Roseobacter litoralis	QERIEIPAFLR	RQAN	539	"	Rhodobacterales
Roseobacter denitrificans	QERIEIPAFLR	RQAN	510	"	"
Jannaschia sp.	QERIEIPAFLR	RQAN	547	"	"
Ruegeria sp.	QERIEIPAFLR	RQAN	557	"	"
Ruegeria pomeroyi	QERIEIPAFLR	RQAN	542	"	"
Phaeobacter inhibens	QERIEIPAFLR	RQAN	597	"	"
Phaeobacter gallaeciensis	QERIEIPAFLR	RQAN	599	"	"
Leisingera methylohalidivorans	QERIEIPAFLR	RQAN	564	"	"
Ketogulonicigenium vulgare	RERVEIPAFLR	RQAN	542	"	"
Dinoroseobacter shibae	HEKVEIPAFLR	RQAN	531	"	"
Hirschia baltica	EDELEIPAFLR	RSANN	468	"	"
Hyphomonas neptunium	DADLEIPAFLR	RSANN	494	"	"
Maricaulis maris	EGDLEIPAFLR	RQAN	543	"	"
Sphingomonas sanxanigenens	EGTPDIPRFLN	RQNNQ	501	"	Sphingomonadales
Sphingopyxis alaskensis	GDAVDIPRFLG	RQNNQ	482	"	"
Sphingobium sp.	RTDFDVPRFLN	RQNNQ	494	"	"
Sphingobium chlorophenolicum	ASAPDIPRFLN	RQSNQ	482	"	"
Sphingobium japonicum	APGLDIPRFLN	RQNNQ	473	"	"
Novosphingobium sp.	SASISIPRFLN	RQNNQ	513	"	"
Novosphingobium aromaticivorans	GGALNIPRFLG	RQNNQ	491	"	"
Sphingomonas sp. MM-1	GRGADVPRFLN	RQNNQ	494	"	"
Sphingomonas wittichii	GDDADIPRFLN	RQSNQ	495	"	"
Zymomonas mobilis	RGRVDIPQFLN	RQGN	468	"	"
Erythrobacter litoralis	GGALNIPRFLG	RQNNQ	587	"	"
Ehrlichia muris	EESFNIPTFLR	KK	420	"	Rickettsiales
Ehrlichia canis	EESLNIPTFLR	KK	420	"	"
Ehrlichia chaffeensis	EESFNIPTFLR	KK	421	"	"
Ehrlichia ruminantium	EDSFNIPTFLR	KK	422	"	"
Wolbachia sp.	SNVYDIPAYLR	RKK	347	"	"
Wolbachia endosymbiont of Onchocerca ochengi	NNIYDIPAYLR	RKK	397	"	"
Wolbachia endosymbiont of Drosophila simulans	SNVYDIPAYLR	RKK	397	"	"
Wolbachia endosymbiont of Culex quinquefasciatus	SNVYDIPAYLR	RKK	394	"	"
Wolbachia endosymbiont of Drosophila melanogaster	SNIYDIPAYLR	RKK	398	"	"
Wolbachia endosymbiont of Brugia malayi	SNIYDIPAYLR	RKK	396	"	"
Neorickettsia risticii	MELLEIPAFVR	RVKKKS	372	"	"
Neorickettsia sennetsu	MELLEIPAFIR	RVKKKS	372	"	"
Anaplasma centrale	GESFDVPAFLR	KKEKL	411	"	"
Anaplasma phagocytophilum	SKSFDVPAFLR	KK	400	"	"
Anaplasma marginale	GESFDVPAFLR	KKEKL	414	"	"
Rickettsia helvetica	SDIHDIPAFLR	KKRD	450	"	"
Rickettsia montanensis	SDIHDIPAFLR	KKRD	452	"	"
Rickettsia rhipicephali	SDIHDIPAFLR	KKRD	452	"	"
Rickettsia australis	SDIHDIPAFLR	KKRD	452	"	"
Rickettsia parkeri	SDIHDIPAFLR	KKRD	452	"	"
Rickettsia philipii	SDIHDIPAFLR	KQRD	452	"	"
Rickettsia japonica	SDIHDIPAFLR	KKRD	452	"	"
Rickettsia slovaca	SDIHDIPAFLR	KKRD	452	"	"
Rickettsia heilongjiangensis	SDIHDIPAFLR	KKRD	452	"	"
Candidatus Rickettsia amblyommii	SDIHDIPAFLR	QKQD	452	"	"
Rickettsia peacockii	SDIHDIPAFLR	KKRD	452	"	"
Rickettsia massiliae	SDIHDIPAFLR	KKRD	453	"	"
Rickettsia africae	SDIHDIPAFLR	KKRD	452	"	"
Rickettsia felis	SDIHDIPAFLR	KKRD	452	"	"
Rickettsia akari	SDIHDIPAFLR	KKRDEIRK	456	"	"
Rickettsia sibirica	SDIHDIPAFLR	KKRD	452	"	"
Rickettsia conorii	SDIHDIPAFLR	KKRD	452	"	"
Rickettsia rickettsii	SDIHDIPAFLR	KQRD	452	"	"
Rickettsia typhi	SDIHDIPAFLR	KKRD	452	"	"
Rickettsia prowazekki	SDIHDIPAFLR	KKRD	452	"	"
Rickettsia canadensis	SDIHDIPAFLR	KKRH	452	"	"
Rickettsia bellii	SDIHDIPAFLR	KKRH	452	"	"
Orientia tsutsugamushi	GNIYEIPTFLR	KNKK	450	"	"
Candidatus Midichloria mitochondrii	DNLFEIPTFLR	KKSNK	431	"	"
Asticcacaulis excentricus	EDDLEIPSFLR	RLAN	552	"	Caulobacterales
Brevundimonas subvibrioides	EDDLEIPSFLR	RLAN	513	"	"
Caulobacter sp. K31	GEDLEIPSFLR	RLAN	504	"	"
Caulobacter segnis	GEDLEIPSFLR	RLAN	516	"	"
Caulobacter crescentus	AEDLEIPSFLR	RLAN	508	"	"
Phenylobacterium zucineum	AEDLEIPSFLR	RLAN	495	"	"
Parvularcula bermudensis	EEDLDIPAFLR	KQAQK	470	"	Parvularculales
Magnetococcus	HEDFDVPTFLR	RQMD	432	"	Magnetococcales

## Sheet: Beta
Species	FtsZ CTC sequence	FtsZ CTV sequence	FtsZ length	zapD ortholog	zapD % identity	zapD % positive	Order
Candidatus Symbiobacter mobilis	SDDLSTPACLR	VPSN	460	97	32	50	Burkholderiales
Comamonas testosteroni	MDDVEIPAFLR	KQAD	397	98	32	53	"
Alicycliphilus denitrificans	MDELEIPAFLR	KQAD	406	98	32	54	"
Variovorax paradoxus	MDDFEIPAFLR	RQAD	406	98	32	55	"
Delftia acidovorans	MDDLEIPAFLR	KQAD	412	98	32	54	"
Acidovorax citrulli	MDDLEIPAFLR	KQAD	410	98	32	55	"
Acidovorax ebreus	MDELEIPAFLR	KQAD	409	98	32	54	"
Acidovorax avenae	MDDLEIPAFLR	KQAD	410	98	33	55	"
Polaromonas naphthalenivorans	MDDFEIPAFLR	RQAD	394	92	32	57	"
Verminephrobacter eiseniae	MDDADIPAYLR	KQAD	413	98	33	56	"
Ramlibacter tataouinensis	MDDFEIPAFLR	KQAD	407	98	32	57	"
Albidiferax ferrireducens	MDDFEIPAFLR	KQAD	417	98	32	54	"
Pandoraea pnomenusa	VDTYDIPAFLR	KQAD	396	95	34	54	"
Burkholderia cepacia	VDTYDIPAFLR	KQAD	398	98	31	53	"
Burkholderia vietnamiensis	VDTYDIPAFLR	KQAD	398	98	31	53	"
Burkholderia ambifaria	VDTYDIPAFLR	KQAD	398	98	31	53	"
Burkholderia multivorans	VDTYDIPAFLR	KQAD	398	98	31	54	"
Burkholderia cenocepacia	VDTYDIPAFLR	KQAD	398	98	31	53	"
Burkholderia phenoliruptrix	VDTYDIPAFLR	KQAD	409	98	32	55	"
Burkholderia gladioli	VDTYDIPAFLR	KQAD	397	98	31	53	"
Burkholderia rhizoxinica	VDTYDIPAFLR	KQAD	401	98	31	53	"
Burkholderia phytofirmans	VDTYDIPAFLR	KQAD	398	98	32	55	"
Burkholderia phymatum	VDTYDIPAFLR	KQAD	397	98	31	54	"
Pandoraea sp	VDTYDIPAFLR	KQAD	396	95	33	54	"
Cupriavidus necator	VDTYDIPAFLR	KQAD	397	92	32	52	"
Cupriavidus taiwanensis	VDTYDIPAFLR	KQAD	397	92	31	52	"
Cupriavidus metallidurans	VDTYDIPAFLR	KQAD	394	92	31	49	"
Cupriavidus pinatubonensis	VDTYDIPAFLR	KQAD	398	92	32	53	"
Ralstonia pickettii	VDTYDIPAFLR	KQAD	399	98	33	52	"
Ralstonia solanacearum	VDTYDIPAFLR	KQAD	400	98	33	53	"
Polynucleobacter necessarius	TDYYEIPAFLR	KQAD	446	98	30	50	"
Burkholderia xenovorans	VDTYDIPAFLR	KQAD	398	98	33	55	"
Burkholderia glumae	VDTYDIPAFLR	KQAD	397	98	31	54	"
Burkholderia thailandensis	VDTYDIPAFLR	KQAD	398	98	32	54	"
Burkholderia mallei	VDTYDIPAFLR	KQAD	398	98	32	53	"
Burkholderia pseudomallei	VDTYDIPAFLR	KQAD	398	98	32	54	"
Thiomonas intermedia	MEEMEIPAFLR	KQAD	395	98	35	56	"
Rubrivivax gelatinosus	MDEIEIPAFLR	KQAD	410	98	34	55	"
Leptothrix cholodnii	MEEIEIPAFLR	KQAD	405	97	33	53	"
Methylibium petroleiphilum	MDEIEIPAFLR	KQAD	405	98	34	56	"
Bordetella petrii	MDHFDIPAFLR	KQAD	393	98	33	54	"
Bordetella avium	MDHFDIPAFLR	KQAD	394	98	30	54	"
Bordetella pertussis	MDHFDIPAFLR	KQAD	394	100	32	54	"
Bordetella parapertussis	MDHFDIPAFLR	KQAD	394	100	32	55	"
Bordetella bronchiseptica	MDHFDIPAFLR	KQAD	394	100	32	55	"
Pusillimonas noertemannii	MDHFDIPAFLR	KQAD	390	80	33	55	"
Advenella kashmirensis	VERFDIPAFLR	KQAD	406	92	29	54	"
Advenella mimigardefordensis	MDHFDIPAFLR	KQAD	394	92	28	51	"
Achromobacter xylosoxidans	MDHFDIPAFLR	KQAD	394	98	32	53	"
Taylorella asinigenitalis	SDNRDVPAYLR	RQNN	415	98	27	52	"
Taylorella equigenitalis	SDNRDVPAYLR	RQNN	397	92	25	51	"
Janthinobacterium sp. Marseille	METYDIPAFLR	KQAD	394	98	34	52	"
Herbaspirillum seropedicae	METYDIPAFLR	KQAD	395	98	32	52	"
Collimonas fungivorans	METYDIPAFLR	KQAD	391	98	31	53	"
Herminiimonas arsenicoxydans	METYDIPAFLR	KQAD	394	92	32	51	"
Dechloromonas aromatica	VDRYDIPAFLR	KQAD	398	98	32	56	Rhodocyclaceae
Azoarcus sp	MGTYDIPAFLR	KQAD	379	98	36	57	"
Azospira oryzae	VDRYDIPAFLR	KQAD	383	89	32	55	"
Aromatoleum aromaticum	MGTYDIPAFLR	KQAD	379	99	35	57	"
Nitrosospira multiformis	VDILDIPAFLR	KQAD	389	98	33	53	Nitrosomonadales
Nitrosomonas sp	VDPMDIPAFLR	RQAD	383	98	33	55	"
Nitrosomonas eutropha	MDPMDIPAFLR	KQAD	382	98	33	54	"
Nitrosomonas europaea	MDPMDIPAFLR	RQAD	382	99	34	54	"
Chromobacterium violaceum	SESYDIPAFLR	KQAD	395	98	29	51	Neisseriaceae
Pseudogulbenkiania sp.	SESYDIPAFLR	KQAD	396	98	29	51	"
Neisseria lactamica	LDDFEIPAILR	RQHNSDK	393	NA	NA	NA	"
Neisseria gonorrhoeae	LDDFEIPAILR	RQHNSDK	392	NA	NA	NA	"
Neisseria meningitidis	LDDFEIPAILR	RQHNSDK	392	NA	NA	NA	"
Laribacter hongkongensis	MENYDIPAFLR	KQAD	394	98	31	53	"
Sulfuricella denitrificans	VELLDIPAFLR	KQAD	384	98	32	54	Hydrogenophilaceae
Thiobacillus denitrificans	IDTLDIPAFLR	RQAD	380	98	33	52	"
Methylotenera versatilis	VEEYDIPAFLR	KQAD	390	97	30	56	Methylophilales
Methylotenera mobilis	VEEYDIPAFLR	KQAD	392	97	34	56	Methylophilales
Methylovorus glucosetrophus	VEEYDIPAFLR	KQAD	389	97	33	54	"
Methylobacillus flagellatus	VEEYDIPAFLR	KQAD	387	97	33	54	"
Gallionella capsiferriformans	VETYDIPSFLR	KQAD	384	98	31	57	Gallionellaceae
Sideroxydans lithotrophicus	VDPLDIPSFLR	KQAD	385	90	33	57	"

## Sheet: Gamma
Species	FtsZ CTC sequence	FtsZ CTV sequence	FtsZ length	zapD ortholog	zapD % identity	zapD % positive	Order
Aeromonas veronii	PDYLDIPAFLR	KQAD	383	98	41	63	Aeromonadales
Aeromonas hydrophila	PDYLDIPAFLR	KQAD	383	98	42	64	"
Aeromonas salmonicida	PDYLDIPAFLR	KQAD	383	98	41	63	"
Oceanimonas sp	LDYLDIPAFLR	KQAD	378	98	39	62	"
Tolumonas auensis	PDYLDIPAFLR	KQAD	386	NA	NA	NA	"
Pseudoalteromonas haloplanktis	GDYFDIPAFLR	KQAD	384	NA	NA	NA	Alteromonadales
Pseudoalteromonas atlantica	LEYLDIPAFLR	KQAD	390	98	39	62	"
Shewanella halifaxensis	LDYLDIPAFLR	KQAD	395	99	37	58	"
Shewanella sediminis	ADYLDIPAFLR	KQAD	391	99	36	55	"
Shewanella piezotolerans	LDYLDIPAFLR	KQAD	394	99	38	58	"
Shewanella woodyi	ADYLDIPAFLR	KQAD	392	99	37	57	"
Shewanella pealeana	LDYLDIPAFLR	KQAD	395	99	35	58	"
Shewanella violacea	TDYLDIPAFLR	KQAD	392	99	35	57	"
Shewanella loihica	LDYLDIPAFLR	KQAD	391	99	35	56	"
Shewanella frigidimarina	ADYLDIPAFLR	KQAD	388	99	33	56	"
Shewanella dentrificans	GDYLDIPAFLR	KQAD	395	98	37	57	"
Shewanella amazonensis	LDYLDIPAFLR	KQAD	394	99	38	58	"
Shewanella oneidensis	LDYLDIPAFLR	KQAD	395	99	37	56	"
Shewanella putrefaciens	LDYLDIPAFLR	KQAD	395	99	37	55	"
Shewanella baltica	LDYLDIPAFLR	KQAD	395	99	37	56	"
Glaciecola psychrophila	LEYLDIPAFLR	KQAD	390	99	35	56	"
Saccharophagus degradans	MEYLDIPAFLR	KQAD	390	NA	NA	NA	"
Alteromonas macleodii	LEYLDIPAFLR	KQAD	388	98	37	57	"
Glaciecola nitratireducens	LEYLDIPAFLR	KQAD	381	98	34	55	"
Marinobacter adhaerens	VDYLDIPAFLR	RQAD	356	NA	NA	NA	"
Marinobacter hydrocarbonoclasticus	VDYLDIPAFLR	RQAD	385	NA	NA	NA	"
Psychromonas ingrahamii	GNYLDIPAFLR	KQAD	388	98	34	56	"
Ferrimonas balearica	DNYLDIPAFLR	RQAD	406	97	36	60	"
Idiomarina loihiensis	LDYLDIPAFLR	KQVD	399	98	35	57	"
Colwellia psychrerythraea	DTYLDIPAFLR	KQAD	386	91	39	60	"
Teredinibacter turnerae	LEYLDIPAFLR	RQVD	389	NA	NA	NA	"
Enterobacter lignolyticus	PDYLDIPAFLR	KQAD	383	100	81	89	Enterobacteriaceae
Enterobacter asburiae	PDYLDIPAFLR	KQAD	383	100	81	90	"
Enterobacter cloacae	PDYLDIPAFLR	KQAD	383	100	81	91	"
Serratia fonticola	PDYLDIPAFLR	KQAD	384	98	71	81	"
Serratia liquefaciens	PDYLDIPAFLR	KQAD	384	98	70	81	"
Cronobacter turicensis	PDYLDIPAFLR	KQAD	383	100	78	86	"
Cronobacter sakazakii	PDYLDIPAFLR	KQAD	383	100	78	86	"
Yersinia enterocolitica	PDYLDIPAFLR	KQAD	383	100	67	80	"
Yersinia pseudotuberculosis	PDYLDIPAFLR	KQAD	383	100	68	81	"
Yersinia pestis	PDYLDIPAFLR	KQAD	383	100	68	81	"
Candidatus Blochmannia chromaiodes	VDYLDIPAFLR	KQSD	388	NA	NA	NA	"
Candidatus Blochmannia vafer	TEYLDIPAFLR	K	388	NA	NA	NA	"
Candidatus Blochmannia pennsylvanicus	VDYLDIPAFLR	KQAD	388	NA	NA	NA	"
Candidatus Blochmannia floridanus	MDYLDIPAFLR	K	391	NA	NA	NA	"
secondary endosymbiont of Heteropsylla cubana	PDYLDIPAFLR	KQAD	386	NA	NA	NA	"
secondary endosymbiont of Ctenarytaina eucalypti	PDYLDIPAFLR	KQSD	386	NA	NA	NA	"
Candidatus Regiella insecticola	PDYLDIPAFLR	KQAD	388	NA	NA	NA	"
Candidatus Hamiltonella defensa	PDYLDIPAFLR	KQSDQ	384	100	50	68	"
primary endosymbiont of Sitophilus oryzae	LDYLDIPAFLR	KQAD	386	98	64	79	"
Raoultella ornithinolytica	PDYLDIPAFLR	KQAD	383	100	79	87	"
Providencia stuartii	PDYLDIPAFLR	KQAD	386	98	51	72	"
Proteus mirabilis	PDYLDIPAFLR	KQAD	388	99	53	72	"
Morganella morganii subsp. morganii KT	PDYLDIPAFLR	KQAD	385	100	55	71	"
Dickeya zeae	PDYLDIPAFLR	KQAD	383	100	62	76	"
Dickeya dadantii	PDYLDIPAFLR	KQAD	383	98	63	76	"
Edwardsiella tarda	DDYLDIPAFLR	KQAD	386	98	66	80	"
Edwardsiella ictaluri	DDYLDIPAFLR	KQAD	386	98	67	81	"
Pectobacterium wasabiae	PDYLDIPAFLR	KQAD	383	99	67	78	"
Pectobacterium carotovorum	PDYLDIPAFLR	KQAD	383	99	68	78	"
Pectobacterium atrosepticum	PDYLDIPAFLR	KQAD	383	99	67	78	"
Shigella boydii	PDYLDIPAFLR	KQAD	383	100	99	100	"
Shigella sonnei	PDYLDIPAFLR	KQAD	383	100	100	100	"
Shigella dysenteriae	PDYLDIPAFLR	KQAD	383	100	99	100	"
Shigella flexneri	PDYLDIPAFLR	KQAD	383	100	99	100	"
Citrobacter rodentium	PDYLDIPAFLR	KQAD	383	100	89	93	"
Citrobacter koseri	PDYLDIPAFLR	KQAD	383	100	89	93	"
Pantoea vagans	PDYLDIPAFLR	KQAD	384	100	70	80	"
Pantoea ananatis	PDYLDIPAFLR	KQAD	384	100	70	80	"
Serratia plymuthica	PDYLDIPAFLR	KQAD	384	98	71	81	"
Serratia symbiotica	PDYLDIPAFLR	KQAD	383	97	69	80	"
Serratia proteamaculans	PDYLDIPAFLR	KQAD	384	98	70	80	"
Serratia marcescens	PDYLDIPAFLR	KQAD	385	98	72	81	"
Escherichia fergusonii	PDYLDIPAFLR	KQAD	383	100	87	93	"
Escherichia albertii	PDYLDIPAFLR	KQAD	383	100	97	97	"
Escherichia coli	PDYLDIPAFLR	KQAD	383	100	100	100	"
Rahnella aquatilis	PDYLDIPAFLR	KQAD	384	98	72	82	"
Enterobacter aerogenes	PDYLDIPAFLR	KQAD	383	100	80	85	"
Erwinia billingiae	PDYLDIPAFLR	KQAD	385	100	69	81	"
Erwinia pyrifoliae	PDYLDIPAFLR	KQAD	384	100	70	82	"
Erwinia tasmaniensis	PDYLDIPAFLR	KQAD	384	100	68	80	"
Erwinia amylovora	PDYLDIPAFLR	KQAD	384	100	69	82	"
Klebsiella variicola	PDYLDIPAFLR	KQAD	383	100	78	85	"
Klebsiella oxytoca	PDYLDIPAFLR	KQAD	383	100	79	87	"
Klebsiella pneumoniae	PDYLDIPAFLR	KQAD	383	100	78	85	"
Photorhabdus asymbiotica	PDYLDIPAFLR	KQAD	386	99	60	74	"
Shimwellia blattae	PDYLDIPAFLR	KQAD	383	100	72	82	"
Candidatus Moranella endobia	PDYLDIPAFLR	KPAD	389	NA	NA	NA	"
Candidatus Riesia pediculicola	KNYLEIPTFLR	KQSE	392	NA	NA	NA	"
Xenorhabdus nematophila	PDYLDIPAFLR	KQAD	387	99	59	76	"
Xenorbabdus bovienii	PDYLDIPAFLR	KQAD	387	99	60	76	"
Salmonella bongori	PDYLDIPAFLR	KQAD	383	100	89	94	"
Salmonella enterica	PDYLDIPAFLR	KQAD	383	100	90	94	"
Wigglesworthia glossinidia	SDYLEIPAFLR	NQAD	384	NA	NA	NA	"
Sodalis glossinidius	PDYLDIPAFLR	KQAD	386	99	65	80	"
Buchnera aphidicola	PEYLDIPAFLR	KRSD	384	NA	NA	NA	"
Pseudoxanthomonas spadix	DNYLDIPAFLR	RQAD	418	NA	NA	NA	Xanthomonadales
Pseudoxanthomonas suwonensis	SDYLDIPAFLR	RQAD	417	NA	NA	NA	"
Xanthomonas axonopodis	NDYLDIPAFLR	RQAD	412	NA	NA	NA	"
Xanthomonas campestris pv. Vesicatoria	NDYLDIPAFLR	RQAD	412	NA	NA	NA	"
Xanthomonas fuscans	NDYLDIPAFLR	RQAD	412	NA	NA	NA	"
Xanthomonas axonopodis pv. citri	NDYLDIPAFLR	RQAD	412	NA	NA	NA	"
Xanthomonas albilineans	SDYLDIPAFLR	RQAD	409	NA	NA	NA	"
Xanthomonas oryzae	NDYLDIPAFLR	RQAD	414	NA	NA	NA	"
Xanthomonas axonopodis	NDYLDIPAFLR	RQAD	412	NA	NA	NA	"
Xanthomonas campestris	NDYLDIPAFLR	RQAD	409	NA	NA	NA	"
Stenotrophomonas maltophilia	NDYLDIPAFLR	RQAD	411	NA	NA	NA	"
Frateuria aurantia	NDYLDIPAFLR	RQAD	399	NA	NA	NA	"
Xylella fastidiosa	SDYLDIPAFLR	RQAD	411	NA	NA	NA	"
Legionella oakridgensis	VDYLDIPAFLR	RQEE	389	93	24	43	Legionellales
Legionella longbeachae	VDYLDIPAFLR	RQEE	395	NA	NA	NA	"
Legionella pneumophila	VDYLDIPAFLR	RQEEA	398	93	26	44	"
Coxiella burnetii	FEYLDIPAFLR	RQEE	392	99	31	49	"
Pseudomonas monteilii	LDYLDIPAFLR	RQAD	398	NA	NA	NA	Psuedomonadales
Pseudomonas fulva	LDYLDIPAFLR	RQAD	396	NA	NA	NA	"
Pseudomonas putida	LDYLDIPAFLR	RQAD	398	NA	NA	NA	"
Pseudomonas stutzeri	LDYLDIPAFLR	RQAD	393	NA	NA	NA	"
Pseudomonas poae	LDYLDIPAFLR	RQAD	398	NA	NA	NA	"
Pseudomonas protegens	LDYLDIPAFLR	RQAD	397	NA	NA	NA	"
Pseudomonas fluorescens	LDYLDIPAFLR	RQAD	398	NA	NA	NA	"
Pseudomonas denitrificans	LDYLDIPAFLR	RQAD	394	NA	NA	NA	"
Pseudomonas resinovorans	LDYLDIPAFLR	RQAD	395	NA	NA	NA	"
Pseudomonas mendocina	LDYLDIPAFLR	RQAD	397	NA	NA	NA	"
Pseudomonas aeruginosa	LDYLDIPAFLR	RQAD	394	NA	NA	NA	"
Pseudomonas syringae	LDYLDIPAFLR	RQAD	395	NA	NA	NA	"
Azotobacter vinelandii	LDYLDIPAFLR	RQAD	394	NA	NA	NA	"
Cellvibrio japonicus	LEYLDIPAFLR	RQAD	391	NA	NA	NA	"
Pseudomonas brassicacearum	LDYLDIPAFLR	RQAD	397	NA	NA	NA	"
Pseudomonas entomophila	LDYLDIPAFLR	RQAD	398	NA	NA	NA	"
Moraxella catarrhalis	PKPISVGTFLQ	REQQKNS	373	NA	NA	NA	"
Psychrobacter arcticus	SKTNSIQDYLK	RQQNK	398	NA	NA	NA	"
Psychrobacter cryohalolentis	TKTNSIQDYLK	RQQNK	398	NA	NA	NA	"
Acinetobacter oleivorans	SSPMSIQDYLK	NQQRK	391	NA	NA	NA	"
Acinetobacter calcoaceticus	SSPMSIQDYLK	NQQRK	391	NA	NA	NA	"
Acinetobacter baumannii	SSPMSIQDYLK	NQQRK	391	NA	NA	NA	"
Thalassolituus oleivorans	MDYLDIPAFLR	RQAD	396	NA	NA	NA	Oceanospirillales
Marinomonas mediterranea	LSYLDIPAFLR	RQAD	413	NA	NA	NA	"
Marinomonas posidonica	LSYLDIPAFLR	RQAD	410	NA	NA	NA	"
Halomonas elongata	DDYLDIPAFLR	RQAD	395	NA	NA	NA	"
Chromohalobacter salexigens	DDYLDIPAFLR	RQAD	394	NA	NA	NA	"
Hahella chejuensis	VDYLDIPAFLR	RQAD	387	NA	NA	NA	"
Kangiella koreensis	DNFLDIPAFLR	KQAD	391	99	35	56	"
Alcanivorax dieselolei	LDFIDIPTFLR	RQAD	387	NA	NA	NA	"
Alcanivorax borkumensis	LDFIDIPTFLR	RQAD	401	NA	NA	NA	"
Methylomonas methanica	LEYLDIPAFLR	RQAD	385	100	33	53	Methylococcaceae
Methylomicrobium alcaliphilum	MDYLDIPAFLR	RQAD	385	100	32	51	"
Methylococcus capsulatus	LEYLDIPAFLR	RQAD	382	100	33	54	"
Thioflavicoccus mobilis	LDYLDIPAFLR	RQAD	394	98	36	55	Chromatiales
Thiocystis violascens	MDYLDIPAFLR	RQAD	390	100	37	55	"
Marichromatium purpuratum	LDYLDIPAFLR	RQAD	388	100	40	57	"
Nitrosococcus watsonii	MDYLDVPAFLR	RQAD	385	NA	NA	NA	"
Nitrosococcus halophilus	MDYLDVPAFLR	RQAD	385	100	39	57	"
Nitrosococcus oceani	MDYLDVPAFLR	RQAD	387	NA	NA	NA	"
Allochromatium vinosum	LDYLDIPAFLR	RQAD	388	98	39	56	"
Spiribacter salinus	MEYLDIPAFLR	RQAD	382	94	35	53	"
Thioalkalivibrio nitratireducens	IDVLDIPAFLR	KQAD	385	99	33	53	"
Thioalkalivibrio thiocyanoxidans	IDVLDIPAFLR	KQAD	385	97	32	51	"
Thioalkalivibrio sulfidophilus	MDYLDIPAFLR	KQAD	384	100	35	54	"
Halorhodospira halophila	MEYLDIPAFLR	RQAD	386	99	35	53	"
Alkalilimnicola ehrlichii	MEYLDIPAFLR	RQAD	379	90	32	53	"
Halothiobacillus neapolitanus	MDVIDIPSFLR	QQAD	381	97	38	52	"
Vibrio campbellii	SGYLDIPAFLR	RQAD	412	97	42	66	Vibrionaceae
Vibrio alginolyticus	SGYLDIPAFLR	RQAD	412	97	43	66	"
Vibrio parahaemolyticus	SGYLDIPAFLR	RQAD	409	97	42	65	"
Vibrio nigripulchritudo	NGYLDIPAFLR	RQAD	410	97	42	66	"
Vibrio anguillarum	NGYLDIPAFLR	RQAD	405	97	42	67	"
Vibrio furnissii	SGYLDIPAFLR	RQAD	405	97	41	64	"
Aliivibrio salmonicida	EDYLDIPAFLR	RQAD	411	97	39	62	"
(Alii)Vibrio fischeri	EDYLDIPAFLR	RQAD	416	97	41	61	"
Vibrio splendidus	SGYLDIPAFLR	RQAD	409	97	42	66	"
Vibrio cholerae	SGYLDIPAFLR	RQAD	398	97	41	65	"
Vibrio vulnificus	SGYLDIPAFLR	RQAD	404	97	43	67	"
Cycloclasticus zancles	PAYLDIPAFLR	RQAD	388	100	38	57	Thiotrichales
Thiomicrospira crunogena	SNYLDIPAFLR	RQVD	396	NA	NA	NA	"
Thioalkalimicrobium aerophilum	SNYLDIPAFLR	RQVD	418	NA	NA	NA	"
Thioalkalimicrobium cyclicum	NNYLDIPAFLR	RQVD	416	NA	NA	NA	"
Francisella noatunensis	VNKSDIPSFLR	RR	377	NA	NA	NA	"
Francisella philomiragia	VNKSDIPSFLR	RR	377	NA	NA	NA	"
Francisella novicida	VNKSDIPSFLR	RK	381	NA	NA	NA	"
Francisella tularensis	VNKSDIPSFLR	RR	381	NA	NA	NA	"
Mannheimia varigena	FNPSSIPGFMR	NSQ	411	NA	NA	NA	Pasteurellales
Mannheimia haemolytica	FNPNSIPGFMR	NSQ	415	NA	NA	NA	"
Bibersteinia trehalosi	FSPASMPDFMR	NRNNG	412	NA	NA	NA	"
Actinobacillus suis	WSPNSIPGFMR	NGQ	404	NA	NA	NA	"
Actinobacillus succinogenes	NNDLFKPAFLR	GNNQ	403	NA	NA	NA	"
Actinobacillus pleuropneumoniae serovar	WSPNSIPGFMR	NGQ	403	NA	NA	NA	"
Pasteurella multocida	TSILDTPITAR	TSITCKK	418	NA	NA	NA	"
Haemophilus parainfluenzae	PNFFNPASFGR	DEK	435	NA	NA	NA	"
Haemophilus ducreyi	WSPNSIPGFMR	NGQ	396	NA	NA	NA	"
Haemophilus parasuis	FSPSSMPDFMR	NGQ	398	NA	NA	NA	"
Haemophilus influenzae	QRPLDKPITDR	LEAFKKNNFFNPAQREEN	421	NA	NA	NA	"
Gallibacterium anatis	SKLFDLPTFLR	DNAN	404	NA	NA	NA	"
Aggregatibacter aphrophilus	DSLFNVRDFMR	NNDK	427	NA	NA	NA	"
Aggregatibacter actinomycetemcomitans	TNLFNVQGFMR	NGDK	427	NA	NA	NA	"
Mannheimia succiniciproducens	NNDLFKPAFLR	GDK	404	NA	NA	NA	"
Histophilus somni	FRPVDPTSFSR	D	404	NA	NA	NA	"
Acidithiobacillus ferrivorans	YADLDIPAFLR	RQAD	387	90	31	46	Acidithiobacillales
Acidithiobacillus caldus	YSDLDIPAFLR	RQAD	386	91	27	45	"
Acidithiobacillus ferrooxidans	YADLDIPAFLR	RQAD	387	90	32	47	"
Dichelobacter nodosus	PEGYSLASILR	KKVK	389	97	29	48	Cardiobacteriaceae
					0	0
					0	0
					0	0
					0	0
					0	0
					0	0
					0	0
					0	0
					0	0
					0	0
					0	0
					0	0
					0	0
					0	0
					0	0
					0	0
					0	0
					0	0
					0	0
					0	0
					0	0
					0	0
					0	0
					0	0
					0	0
					0	0
					0	0
					0	0
					0	0
					0	0
					0	0
					0	0
					0	0
					0	0
					0	0
					0	0
					0	0
					0	0
					0	0
					0	0
					0	0
					0	0
					0	0
					0	0
					0	0
					0	0
					0	0
					0	0
					0	0
					0	0
					0	0
					0	0
					0	0
					0	0
					0	0
					0	0
					0	0
					0	0
					0	0
					0	0
					0	0
					0	0
					0	0
					0	0
					0	0
					0	0
					0	0
					0	0
					0	0
					0	0
					0	0
					0	0
					0	0
					0	0
					0	0
					0	0
					0	0
					0	0
					0	0
					0	0
					0	0
					0	0
					0	0
					0	0
					0	0
					0	0
					0	0
					0	0
					0	0
					0	0
					0	0
					0	0
					0	0
					0	0
					0	0
					0	0
					0	0
					0	0
					0	0
					0	0
					0	0
					0	0
					0	0
					0	0
					0	0
					0	0
					0	0
					0	0
					0	0
					0	0
					0	0
					0	0
					0	0
					0	0
					0	0
					0	0
					0	0
					0	0
					0	0
					0	0
					0	0
					0	0
					0	0
					0	0
					0	0
					0	0
					0	0
					0	0
					0	0
					0	0
					0	0
					0	0
					0	0
					0	0
					0	0
					0	0
					0	0
					0	0
					0	0
					0	0
					0	0
					0	0
					0	0
					0	0
					0	0
					0	0
					0	0
					0	0
					0	0
					0	0
					0	0
					0	0
					0	0
					0	0
					0	0
					0	0
					0	0
					0	0
					0	0
					0	0
					0	0
					0	0
					0	0
					0	0
					0	0
					0	0
					0	0
					0	0
					0	0
					0	0
					0	0
					0	0
					0	0
					0	0
					0	0
					0	0
					0	0
					0	0
					0	0
					0	0
					0	0
					0	0
					0	0
					0	0
					0	0
					0	0
					0	0
					0	0
					0	0
					0	0
					0	0
					0	0
					0	0
					0	0
					0	0
					0	0
					0	0
					0	0
					0	0
					0	0
					0	0
					0	0
					0	0
					0	0
					0	0
					0	0
					0	0
					0	0
					0	0
					0	0
					0	0
					0	0
					0	0
					0	0
					0	0
					0	0
					0	0
					0	0
					0	0
					0	0
					0	0
					0	0
					0	0
					0	0
					0	0
					0	0
					0	0
					0	0
					0	0
					0	0
					0	0
					0	0
					0	0
					0	0
					0	0
					0	0
					0	0
					0	0
					0	0
					0	0
					0	0
					0	0
					0	0
					0	0
					0	0
					0	0
					0	0
					0	0
					0	0
					0	0
					0	0
					0	0
					0	0
					0	0
					0	0
					0	0
					0	0
					0	0
					0	0
					0	0
					0	0
					0	0
					0	0
					0	0
					0	0
					0	0
					0	0
					0	0
					0	0
					0	0
					0	0
					0	0
					0	0
					0	0
					0	0
					0	0
					0	0
					0	0
					0	0
					0	0
					0	0
					0	0
					0	0
					0	0
					0	0
					0	0
					0	0
					0	0
					0	0
					0	0
					0	0
					0	0
					0	0
					0	0
					0	0
					0	0
					0	0
					0	0
					0	0
					0	0
					0	0
					0	0
					0	0
					0	0
					0	0
					0	0
					0	0
					0	0
					0	0
					0	0
					0	0
					0	0
					0	0
					0	0
					0	0
					0	0
					0	0
					0	0
					0	0
					0	0
					0	0
					0	0
					0	0
					0	0
					0	0
					0	0
					0	0
					0	0
					0	0
					0	0
					0	0
					0	0
					0	0
					0	0
					0	0
					0	0
					0	0
					0	0
					0	0
					0	0
					0	0
					0	0
					0	0
					0	0
					0	0
					0	0
					0	0
					0	0
					0	0
					0	0
					0	0
					0	0
					0	0
					0	0
					0	0
					0	0
					0	0
					0	0
					0	0
					0	0
					0	0
					0	0
					0	0
					0	0
					0	0
					0	0
					0	0
					0	0
					0	0
					0	0
					0	0
					0	0
					0	0
					0	0
					0	0
					0	0
					0	0
					0	0
					0	0
					0	0
					0	0
					0	0
					0	0
					0	0
					0	0
					0	0
					0	0
					0	0
					0	0
					0	0
					0	0
					0	0
					0	0
					0	0
					0	0
					0	0
					0	0
					0	0
					0	0
					0	0
					0	0
					0	0
					0	0
					0	0
					0	0
					0	0
					0	0
					0	0
					0	0
					0	0
					0	0
					0	0
					0	0
					0	0
					0	0
					0	0
					0	0
					0	0
					0	0
					0	0
					0	0
					0	0
					0	0
					0	0
					0	0
					0	0
					0	0
					0	0
					0	0
					0	0
					0	0
					0	0
					0	0
					0	0
					0	0
					0	0
					0	0
					0	0
					0	0
					0	0
					0	0
					0	0
					0	0
					0	0
					0	0
					0	0
					0	0
					0	0
					0	0
					0	0
					0	0
					0	0
					0	0
					0	0
					0	0
					0	0
					0	0
					0	0
					0	0
					0	0
					0	0
					0	0
					0	0
					0	0
					0	0
					0	0
					0	0
					0	0
					0	0
					0	0
					0	0
					0	0
					0	0
					0	0
					0	0
					0	0
					0	0
					0	0
					0	0
					0	0
					0	0
					0	0
					0	0
					0	0
					0	0
					0	0
					0	0
					0	0
					0	0
					0	0
					0	0
					0	0
					0	0
					0	0
					0	0
					0	0
					0	0
					0	0
					0	0
					0	0
					0	0
					0	0
					0	0
					0	0
					0	0
					0	0
					0	0
					0	0
					0	0
					0	0
					0	0
					0	0
					0	0
					0	0
					0	0
					0	0
					0	0
					0	0
					0	0
					0	0
					0	0
					0	0
					0	0
					0	0
					0	0
					0	0
					0	0
					0	0
					0	0
					0	0
					0	0
					0	0
					0	0
					0	0
					0	0
					0	0
					0	0
					0	0
					0	0
					0	0
					0	0
					0	0
					0	0
					0	0
					0	0
					0	0
					0	0
					0	0
					0	0
					0	0
					0	0
					0	0
					0	0
					0	0
					0	0
					0	0
					0	0
					0	0
					0	0
					0	0
					0	0
					0	0
					0	0
					0	0
					0	0
					0	0
					0	0
					0	0
					0	0
					0	0
					0	0
					0	0
					0	0
					0	0
					0	0
					0	0
					0	0
					0	0
					0	0
					0	0
					0	0
					0	0
					0	0
					0	0
					0	0
					0	0
					0	0
					0	0
					0	0
					0	0
					0	0
					0	0
					0	0
					0	0
					0	0
					0	0
					0	0
					0	0
					0	0
					0	0
					0	0
					0	0
					0	0
					0	0
					0	0
					0	0
					0	0
					0	0
					0	0
					0	0
					0	0
					0	0
					0	0
					0	0
					0	0
					0	0
					0	0
					0	0
					0	0
					0	0
					0	0
					0	0
					0	0
					0	0
					0	0
					0	0
					0	0
					0	0
					0	0
					0	0
					0	0
					0	0
					0	0
					0	0
					0	0
					0	0
					0	0
					0	0
					0	0
					0	0
					0	0
					0	0
					0	0
					0	0
					0	0
					0	0
					0	0
					0	0
					0	0
					0	0
					0	0
					0	0
					0	0
					0	0
					0	0
					0	0
					0	0
					0	0
					0	0
					0	0
					0	0
					0	0
					0	0
					0	0
					0	0
					0	0
					0	0
					0	0
					0	0
					0	0
					0	0
					0	0
					0	0
					0	0
					0	0
					0	0
					0	0
					0	0
					0	0
					0	0
					0	0
					0	0
					0	0
					0	0
					0	0
					0	0
					0	0
					0	0
					0	0
					0	0
					0	0
					0	0
					0	0
					0	0
					0	0
					0	0
					0	0
					0	0
					0	0
					0	0
					0	0
					0	0
					0	0
					0	0
					0	0
					0	0
					0	0
					0	0
					0	0
					0	0
					0	0
					0	0
					0	0
					0	0
					0	0
					0	0
					0	0
					0	0
					0	0
					0	0
					0	0
					0	0
					0	0
					0	0
					0	0
					0	0
					0	0
					0	0
					0	0
					0	0
					0	0
					0	0
					0	0
					0	0
					0	0
					0	0
					0	0
					0	0
					0	0
					0	0
					0	0
					0	0
					0	0
					0	0
					0	0
					0	0
					0	0
					0	0
					0	0
					0	0
					0	0
					0	0
					0	0
					0	0
					0	0
					0	0
					0	0
					0	0
					0	0
					0	0
					0	0
					0	0
					0	0
					0	0
					0	0
					0	0
					0	0
					0	0
					0	0
					0	0
					0	0
					0	0
					0	0
					0	0
					0	0
					0	0
					0	0
					0	0
					0	0
					0	0
					0	0
					0	0
					0	0
					0	0
					0	0
					0	0
					0	0
					0	0
					0	0
					0	0
					0	0
					0	0
					0	0
					0	0
					0	0
					0	0
					0	0
					0	0
					0	0
					0	0
					0	0
					0	0
					0	0
					0	0
					0	0
					0	0
					0	0
					0	0
					0	0
					0	0
					0	0
					0	0
					0	0
					0	0
					0	0
					0	0
					0	0
					0	0
					0	0
					0	0
					0	0
					0	0
					0	0
					0	0
					0	0
					0	0
					0	0
					0	0
					0	0
					0	0
					0	0
					0	0
					0	0
					0	0
					0	0
					0	0
					0	0
					0	0
					0	0
					0	0
					0	0
					0	0
					0	0
					0	0
					0	0
					0	0
					0	0
					0	0
					0	0
					0	0
					0	0
					0	0
					0	0
					0	0
					0	0
					0	0
					0	0
					0	0
					0	0
					0	0
					0	0
					0	0
					0	0
					0	0
					0	0
					0	0
					0	0
					0	0
					0	0
					0	0
					0	0
					0	0
					0	0
					0	0
					0	0
					0	0
					0	0
					0	0
					0	0
					0	0
					0	0
					0	0
					0	0
					0	0
					0	0
					0	0
					0	0
					0	0
					0	0
					0	0
					0	0
					0	0
					0	0
					0	0
					0	0
					0	0
					0	0
					0	0
					0	0
					0	0
					0	0
					0	0
					0	0
					0	0
					0	0
					0	0
					0	0
					0	0
					0	0
					0	0
					0	0
					0	0
					0	0
					0	0
					0	0
					0	0
					0	0
					0	0
					0	0
					0	0
					0	0
					0	0
					0	0
					0	0
					0	0
					0	0
					0	0
					0	0
					0	0
					0	0
					0	0
					0	0
					0	0
					0	0
					0	0
					0	0
					0	0
					0	0
					0	0
					0	0
					0	0
					0	0
					0	0
					0	0
					0	0
					0	0
					0	0
					0	0
					0	0
					0	0
					0	0
					0	0
					0	0
					0	0
					0	0
					0	0
					0	0
					0	0
					0	0
					0	0
					0	0
					0	0
					0	0
					0	0
					0	0
					0	0
					0	0
					0	0
					0	0
					0	0
					0	0
					0	0
					0	0
					0	0
					0	0
					0	0
					0	0
					0	0
					0	0
					0	0
					0	0
					0	0
					0	0
					0	0
					0	0
					0	0
					0	0
					0	0
					0	0
					0	0
					0	0
					0	0
					0	0
					0	0
					0	0
					0	0
					0	0
					0	0
					0	0
					0	0
					0	0
					0	0
					0	0
					0	0
					0	0
					0	0
					0	0
					0	0
					0	0
					0	0
					0	0
					0	0
					0	0
					0	0
					0	0
					0	0
					0	0
					0	0
					0	0
					0	0
					0	0
					0	0
					0	0
					0	0
					0	0
					0	0
					0	0
					0	0
					0	0
					0	0
					0	0
					0	0
					0	0
					0	0
					0	0
					0	0
					0	0
					0	0
					0	0
					0	0
					0	0
					0	0
					0	0
					0	0
					0	0
					0	0
					0	0
					0	0
					0	0
					0	0
					0	0
					0	0
					0	0
					0	0
					0	0
					0	0
					0	0
					0	0
					0	0
					0	0
					0	0
					0	0
					0	0
					0	0
					0	0
					0	0
					0	0
					0	0
					0	0
					0	0
					0	0
					0	0
					0	0
					0	0
					0	0
					0	0
					0	0
					0	0
					0	0
					0	0
					0	0
					0	0
					0	0
					0	0
					0	0
					0	0
					0	0
					0	0
					0	0
					0	0
					0	0
					0	0
					0	0
					0	0
					0	0
					0	0
					0	0
					0	0
					0	0
					0	0
					0	0
					0	0
					0	0
					0	0
					0	0
					0	0
					0	0
					0	0
					0	0
					0	0
					0	0
					0	0
					0	0
					0	0
					0	0
					0	0
					0	0
					0	0
					0	0
					0	0
					0	0
					0	0
					0	0
					0	0
					0	0
					0	0
					0	0
					0	0
					0	0
					0	0
					0	0
					0	0
					0	0
					0	0
					0	0
					0	0
					0	0
					0	0
					0	0
					0	0
					0	0
					0	0
					0	0
					0	0
					0	0
					0	0
					0	0
					0	0
					0	0
					0	0
					0	0
					0	0
					0	0
					0	0
					0	0
					0	0
					0	0
					0	0
					0	0
					0	0
					0	0
					0	0
					0	0
					0	0
					0	0
					0	0
					0	0
					0	0
					0	0
					0	0
					0	0
					0	0
					0	0
					0	0
					0	0
					0	0
					0	0
					0	0
					0	0
					0	0
					0	0
					0	0
					0	0
					0	0
					0	0
					0	0
					0	0
					0	0
					0	0
					0	0
					0	0
					0	0
					0	0
					0	0
					0	0
					0	0
					0	0
					0	0
					0	0
					0	0
					0	0
					0	0
					0	0
					0	0
					0	0
					0	0
					0	0
					0	0
					0	0
					0	0
					0	0
					0	0
					0	0
					0	0
					0	0
					0	0
					0	0
					0	0
					0	0
					0	0
					0	0
					0	0
					0	0
					0	0
					0	0
					0	0
					0	0
					0	0
					0	0
					0	0
					0	0
					0	0
					0	0
					0	0
					0	0
					0	0
					0	0
					0	0
					0	0
					0	0
					0	0
					0	0
					0	0
					0	0
					0	0
					0	0
					0	0
					0	0
					0	0
					0	0
					0	0
					0	0
					0	0
					0	0
					0	0
					0	0
					0	0
					0	0
					0	0
					0	0
					0	0
					0	0
					0	0
					0	0
					0	0
					0	0
					0	0
					0	0
					0	0
					0	0
					0	0
					0	0
					0	0
					0	0
					0	0
					0	0
					0	0
					0	0
					0	0
					0	0
					0	0
					0	0
					0	0
					0	0
					0	0
					0	0
					0	0
					0	0
					0	0
					0	0
					0	0
					0	0
					0	0
					0	0
					0	0
					0	0
					0	0
					0	0
					0	0
					0	0
					0	0
					0	0
					0	0
					0	0
					0	0
					0	0
					0	0
					0	0
					0	0
					0	0
					0	0
					0	0
					0	0
					0	0
					0	0
					0	0
					0	0
					0	0
					0	0
					0	0
					0	0
					0	0
					0	0
					0	0
					0	0
					0	0
					0	0
					0	0
					0	0
					0	0
					0	0
					0	0
					0	0
					0	0
					0	0
					0	0
					0	0
					0	0
					0	0
					0	0
					0	0
					0	0
					0	0
					0	0
					0	0
					0	0
					0	0
					0	0
					0	0
					0	0
					0	0
					0	0
					0	0
					0	0
					0	0
					0	0
					0	0
					0	0
					0	0
					0	0
					0	0
					0	0
					0	0
					0	0
					0	0
					0	0
					0	0
					0	0
					0	0
					0	0
					0	0
					0	0
					0	0
					0	0
					0	0
					0	0
					0	0
					0	0
					0	0
					0	0
					0	0
					0	0
					0	0
					0	0
					0	0
					0	0
					0	0
					0	0
					0	0
					0	0
					0	0
					0	0
					0	0
					0	0
					0	0
					0	0
					0	0
					0	0
					0	0
					0	0
					0	0
					0	0
					0	0
					0	0
					0	0
					0	0
					0	0
					0	0
					0	0
					0	0
					0	0
					0	0
					0	0
					0	0
					0	0
					0	0
					0	0
					0	0
					0	0
					0	0
					0	0
					0	0
					0	0
					0	0
					0	0
					0	0
					0	0
					0	0
					0	0
					0	0
					0	0
					0	0
					0	0
					0	0
					0	0
					0	0
					0	0
					0	0
					0	0
					0	0
					0	0
					0	0
					0	0
					0	0
					0	0
					0	0
					0	0
					0	0
					0	0
					0	0
					0	0
					0	0
					0	0
					0	0
					0	0
					0	0
					0	0
					0	0
					0	0
					0	0
					0	0
					0	0
					0	0
					0	0
					0	0
					0	0
					0	0
					0	0
					0	0
					0	0
					0	0
					0	0
					0	0
					0	0
					0	0
					0	0
					0	0
					0	0
					0	0
					0	0
					0	0
					0	0
					0	0
					0	0
					0	0
					0	0
					0	0
					0	0
					0	0
					0	0
					0	0
					0	0
					0	0
					0	0
					0	0
					0	0
					0	0
					0	0
					0	0
					0	0
					0	0
					0	0
					0	0
					0	0
					0	0
					0	0
					0	0
					0	0
					0	0
					0	0
					0	0
					0	0
					0	0
					0	0
					0	0
					0	0
					0	0
					0	0
					0	0
					0	0
					0	0
					0	0
					0	0
					0	0
					0	0
					0	0
					0	0
					0	0
					0	0
					0	0
					0	0
					0	0
					0	0
					0	0
					0	0
					0	0
					0	0
					0	0
					0	0
					0	0
					0	0
					0	0
					0	0
					0	0
					0	0
					0	0
					0	0
					0	0
					0	0
					0	0
					0	0
					0	0
					0	0
					0	0
					0	0
					0	0
					0	0
					0	0
					0	0
					0	0
					0	0
					0	0
					0	0
					0	0
					0	0
					0	0
					0	0
					0	0
					0	0
					0	0
					0	0
					0	0
					0	0
					0	0
					0	0
					0	0
					0	0
					0	0
					0	0
					0	0
					0	0
					0	0
					0	0
					0	0
					0	0
					0	0
					0	0
					0	0
					0	0
					0	0
					0	0
					0	0
					0	0
					0	0
					0	0
					0	0
					0	0
					0	0
					0	0
					0	0
					0	0
					0	0
					0	0
					0	0
					0	0
					0	0
					0	0
					0	0
					0	0
					0	0
					0	0
					0	0
					0	0
					0	0
					0	0
					0	0
					0	0
					0	0
					0	0
					0	0
					0	0
					0	0
					0	0
					0	0
					0	0
					0	0
					0	0
					0	0
					0	0
					0	0
					0	0
					0	0
					0	0
					0	0
					0	0
					0	0
					0	0
					0	0
					0	0
					0	0
					0	0
					0	0
					0	0
					0	0
					0	0
					0	0
					0	0
					0	0
					0	0
					0	0
					0	0
					0	0
					0	0
					0	0
					0	0
					0	0
					0	0
					0	0
					0	0
					0	0
					0	0
					0	0
					0	0
					0	0
					0	0
					0	0
					0	0
					0	0
					0	0
					0	0
					0	0
					0	0
					0	0
					0	0
					0	0
					0	0
					0	0
					0	0
					0	0
					0	0
					0	0
					0	0
					0	0
					0	0
					0	0
					0	0
					0	0
					0	0
					0	0
					0	0
					0	0
					0	0
					0	0
					0	0
					0	0
					0	0
					0	0
					0	0
					0	0
					0	0
					0	0
					0	0
					0	0
					0	0
					0	0
					0	0
					0	0
					0	0
					0	0
					0	0
					0	0
					0	0
					0	0
					0	0
					0	0
					0	0
					0	0
					0	0
					0	0
					0	0
					0	0
					0	0
					0	0
					0	0
					0	0
					0	0
					0	0
					0	0
					0	0
					0	0
					0	0
					0	0
					0	0
					0	0
					0	0
					0	0
					0	0
					0	0
					0	0
					0	0
					0	0
					0	0
					0	0
					0	0
					0	0
					0	0
					0	0
					0	0
					0	0
					0	0
					0	0
					0	0
					0	0
					0	0
					0	0
					0	0
					0	0
					0	0
					0	0
					0	0
					0	0
					0	0
					0	0
					0	0
					0	0
					0	0
					0	0
					0	0
					0	0
					0	0
					0	0
					0	0
					0	0
					0	0
					0	0
					0	0
					0	0
					0	0
					0	0
					0	0
					0	0
					0	0
					0	0
					0	0
					0	0
					0	0
					0	0
					0	0
					0	0
					0	0
					0	0
					0	0
					0	0
					0	0
					0	0
					0	0
					0	0
					0	0
					0	0
[truncated: 6 more rows]

## Sheet: Net-neutral FtsZ CTV
Species	FtsZ CTC sequence	FtsZ CTV sequence	FtsZ length	zapD ortholog	zapD % identity	zapD % positive	Order	Class
Aeromonas veronii	PDYLDIPAFLR	KQAD	383	98	41	63	Aeromonadales	γ
Aeromonas hydrophila	PDYLDIPAFLR	KQAD	383	98	42	64	"	"
Aeromonas salmonicida	PDYLDIPAFLR	KQAD	383	98	41	63	"	"
Oceanimonas sp	LDYLDIPAFLR	KQAD	378	98	39	62	"	"
Tolumonas auensis	PDYLDIPAFLR	KQAD	386	NA	NA	NA	"	"
Pseudoalteromonas haloplanktis	GDYFDIPAFLR	KQAD	384	NA	NA	NA	Alteromonadales	"
Pseudoalteromonas atlantica	LEYLDIPAFLR	KQAD	390	98	39	62	"	"
Shewanella halifaxensis	LDYLDIPAFLR	KQAD	395	99	37	58	"	"
Shewanella sediminis	ADYLDIPAFLR	KQAD	391	99	36	55	"	"
Shewanella piezotolerans	LDYLDIPAFLR	KQAD	394	99	38	58	"	"
Shewanella woodyi	ADYLDIPAFLR	KQAD	392	99	37	57	"	"
Shewanella pealeana	LDYLDIPAFLR	KQAD	395	99	35	58	"	"
Shewanella violacea	TDYLDIPAFLR	KQAD	392	99	35	57	"	"
Shewanella loihica	LDYLDIPAFLR	KQAD	391	99	35	56	"	"
Shewanella frigidimarina	ADYLDIPAFLR	KQAD	388	99	33	56	"	"
Shewanella dentrificans	GDYLDIPAFLR	KQAD	395	98	37	57	"	"
Shewanella amazonensis	LDYLDIPAFLR	KQAD	394	99	38	58	"	"
Shewanella oneidensis	LDYLDIPAFLR	KQAD	395	99	37	56	"	"
Shewanella putrefaciens	LDYLDIPAFLR	KQAD	395	99	37	55	"	"
Shewanella baltica	LDYLDIPAFLR	KQAD	395	99	37	56	"	"
Glaciecola psychrophila	LEYLDIPAFLR	KQAD	390	99	35	56	"	"
Saccharophagus degradans	MEYLDIPAFLR	KQAD	390	NA	NA	NA	"	"
Alteromonas macleodii	LEYLDIPAFLR	KQAD	388	98	37	57	"	"
Glaciecola nitratireducens	LEYLDIPAFLR	KQAD	381	98	34	55	"	"
Psychromonas ingrahamii	GNYLDIPAFLR	KQAD	388	98	34	56	"	"
Colwellia psychrerythraea	DTYLDIPAFLR	KQAD	386	91	39	60	"	"
Enterobacter lignolyticus	PDYLDIPAFLR	KQAD	383	100	81	89	Enterobacteriaceae	"
Enterobacter asburiae	PDYLDIPAFLR	KQAD	383	100	81	90	"	"
Enterobacter cloacae	PDYLDIPAFLR	KQAD	383	100	81	91	"	"
Serratia fonticola	PDYLDIPAFLR	KQAD	384	98	71	81	"	"
Serratia liquefaciens	PDYLDIPAFLR	KQAD	384	98	70	81	"	"
Cronobacter turicensis	PDYLDIPAFLR	KQAD	383	100	78	86	"	"
Cronobacter sakazakii	PDYLDIPAFLR	KQAD	383	100	78	86	"	"
Yersinia enterocolitica	PDYLDIPAFLR	KQAD	383	100	67	80	"	"
Yersinia pseudotuberculosis	PDYLDIPAFLR	KQAD	383	100	68	81	"	"
Yersinia pesti	PDYLDIPAFLR	KQAD	383	100	68	81	"	"
Candidatus Blochmannia pennsylvanicus	VDYLDIPAFLR	KQAD	388	NA	NA	NA	"	"
secondary endosymbiont of Heteropsylla cubana	PDYLDIPAFLR	KQAD	386	NA	NA	NA	"	"
Candidatus Regiella insecticola	PDYLDIPAFLR	KQAD	388	NA	NA	NA	"	"
primary endosymbiont of Sitophilus oryzae	LDYLDIPAFLR	KQAD	386	98	64	79	"	"
Raoultella ornithinolytica	PDYLDIPAFLR	KQAD	383	100	79	87	"	"
Providencia stuartii	PDYLDIPAFLR	KQAD	386	98	51	72	"	"
Proteus mirabilis	PDYLDIPAFLR	KQAD	388	99	53	72	"	"
Morganella morganii subsp. morganii KT	PDYLDIPAFLR	KQAD	385	100	55	71	"	"
Dickeya zeae	PDYLDIPAFLR	KQAD	383	100	62	76	"	"
Dickeya dadantii	PDYLDIPAFLR	KQAD	383	98	63	76	"	"
Edwardsiella tarda	DDYLDIPAFLR	KQAD	386	98	66	80	"	"
Edwardsiella ictaluri	DDYLDIPAFLR	KQAD	386	98	67	81	"	"
Pectobacterium wasabiae	PDYLDIPAFLR	KQAD	383	99	67	78	"	"
Pectobacterium carotovorum	PDYLDIPAFLR	KQAD	383	99	68	78	"	"
Pectobacterium atrosepticum	PDYLDIPAFLR	KQAD	383	99	67	78	"	"
Shigella boydii	PDYLDIPAFLR	KQAD	383	100	99	100	"	"
Shigella sonnei	PDYLDIPAFLR	KQAD	383	100	100	100	"	"
Shigella dysenteriae	PDYLDIPAFLR	KQAD	383	100	99	100	"	"
Shigella flexneri	PDYLDIPAFLR	KQAD	383	100	99	100	"	"
Citrobacter rodentium	PDYLDIPAFLR	KQAD	383	100	89	93	"	"
Citrobacter koseri	PDYLDIPAFLR	KQAD	383	100	89	93	"	"
Pantoea vagans	PDYLDIPAFLR	KQAD	384	100	70	80	"	"
Pantoea ananatis	PDYLDIPAFLR	KQAD	384	100	70	80	"	"
Serratia plymuthica	PDYLDIPAFLR	KQAD	384	98	71	81	"	"
Serratia symbiotica	PDYLDIPAFLR	KQAD	383	97	69	80	"	"
Serratia proteamaculans	PDYLDIPAFLR	KQAD	384	98	70	80	"	"
Serratia marcescens	PDYLDIPAFLR	KQAD	385	98	72	81	"	"
Escherichia fergusonii	PDYLDIPAFLR	KQAD	383	100	87	93	"	"
Escherichia albertii	PDYLDIPAFLR	KQAD	383	100	97	97	"	"
Escherichia coli	PDYLDIPAFLR	KQAD	383	100	100	100	"	"
Rahnella aquatilis	PDYLDIPAFLR	KQAD	384	98	72	82	"	"
Enterobacter aerogenes	PDYLDIPAFLR	KQAD	383	100	80	85	"	"
Erwinia billingiae	PDYLDIPAFLR	KQAD	385	100	69	81	"	"
Erwinia pyrifoliae	PDYLDIPAFLR	KQAD	384	100	70	82	"	"
Erwinia tasmaniensis	PDYLDIPAFLR	KQAD	384	100	68	80	"	"
Erwinia amylovora	PDYLDIPAFLR	KQAD	384	100	69	82	"	"
Klebsiella variicola	PDYLDIPAFLR	KQAD	383	100	78	85	"	"
Klebsiella oxytoca	PDYLDIPAFLR	KQAD	383	100	79	87	"	"
Klebsiella pneumoniae	PDYLDIPAFLR	KQAD	383	100	78	85	"	"
Photorhabdus asymbiotica	PDYLDIPAFLR	KQAD	386	99	60	74	"	"
Shimwellia blattae	PDYLDIPAFLR	KQAD	383	100	72	82	"	"
Xenorhabdus nematophila	PDYLDIPAFLR	KQAD	387	99	59	76	"	"
Xenorbabdus bovienii	PDYLDIPAFLR	KQAD	387	99	60	76	"	"
Salmonella bongori	PDYLDIPAFLR	KQAD	383	100	89	94	"	"
Salmonella enterica	PDYLDIPAFLR	KQAD	383	100	90	94	"	"
Sodalis glossinidius	PDYLDIPAFLR	KQAD	386	99	65	80	"	"
Kangiella koreensis	DNFLDIPAFLR	KQAD	391	99	35	56	Oceanospirillales	"
Thioalkalivibrio nitratireducens	IDVLDIPAFLR	KQAD	385	99	33	53	Chromatiales	"
Thioalkalivibrio thiocyanoxidans	IDVLDIPAFLR	KQAD	385	97	32	51	"	"
Thioalkalivibrio sulfidophilus	MDYLDIPAFLR	KQAD	384	100	35	54	"	"
Comamonas testosteroni	MDDVEIPAFLR	KQAD	397	98	32	53	Burkholderiales	β
Alicycliphilus denitrificans	MDELEIPAFLR	KQAD	406	98	32	54	"	"
Delftia acidovorans	MDDLEIPAFLR	KQAD	412	98	32	54	"	"
Acidovorax citrulli	MDDLEIPAFLR	KQAD	410	98	32	55	"	"
Acidovorax ebreus	MDELEIPAFLR	KQAD	409	98	32	54	"	"
Acidovorax avenae	MDDLEIPAFLR	KQAD	410	98	33	55	"	"
Verminephrobacter eiseniae	MDDADIPAYLR	KQAD	413	98	33	56	"	"
Ramlibacter tataouinensis	MDDFEIPAFLR	KQAD	407	98	32	57	"	"
Albidiferax ferrireducens	MDDFEIPAFLR	KQAD	417	98	32	54	"	"
Pandoraea pnomenusa	VDTYDIPAFLR	KQAD	396	95	34	54	"	"
Burkholderia cepacia	VDTYDIPAFLR	KQAD	398	98	31	53	"	"
Burkholderia vietnamiensis	VDTYDIPAFLR	KQAD	398	98	31	53	"	"
Burkholderia ambifaria	VDTYDIPAFLR	KQAD	398	98	31	53	"	"
Burkholderia multivorans	VDTYDIPAFLR	KQAD	398	98	31	54	"	"
Burkholderia cenocepacia	VDTYDIPAFLR	KQAD	398	98	31	53	"	"
Burkholderia phenoliruptrix	VDTYDIPAFLR	KQAD	409	98	32	55	"	"
Burkholderia gladioli	VDTYDIPAFLR	KQAD	397	98	31	53	"	"
Burkholderia rhizoxinica	VDTYDIPAFLR	KQAD	401	98	31	53	"	"
Burkholderia phytofirmans	VDTYDIPAFLR	KQAD	398	98	32	55	"	"
Burkholderia phymatum	VDTYDIPAFLR	KQAD	397	98	31	54	"	"
Pandoraea sp	VDTYDIPAFLR	KQAD	396	95	33	54	"	"
Cupriavidus necator	VDTYDIPAFLR	KQAD	397	92	32	52	"	"
Cupriavidus taiwanensis	VDTYDIPAFLR	KQAD	397	92	31	52	"	"
Cupriavidus metallidurans	VDTYDIPAFLR	KQAD	394	92	31	49	"	"
Cupriavidus pinatubonensis	VDTYDIPAFLR	KQAD	398	92	32	53	"	"
Ralstonia pickettii	VDTYDIPAFLR	KQAD	399	98	33	52	"	"
Ralstonia solanacearum	VDTYDIPAFLR	KQAD	400	98	33	53	"	"
Polynucleobacter necessarius	TDYYEIPAFLR	KQAD	446	98	30	50	"	"
Burkholderia xenovorans	VDTYDIPAFLR	KQAD	398	98	33	55	"	"
Burkholderia glumae	VDTYDIPAFLR	KQAD	397	98	31	54	"	"
Burkholderia thailandensis	VDTYDIPAFLR	KQAD	398	98	32	54	"	"
Burkholderia mallei	VDTYDIPAFLR	KQAD	398	98	32	53	"	"
Burkholderia pseudomallei	VDTYDIPAFLR	KQAD	398	98	32	54	"	"
Thiomonas intermedia	MEEMEIPAFLR	KQAD	395	98	35	56	"	"
Rubrivivax gelatinosus	MDEIEIPAFLR	KQAD	410	98	34	55	"	"
Leptothrix cholodnii	MEEIEIPAFLR	KQAD	405	97	33	53	"	"
Methylibium petroleiphilum	MDEIEIPAFLR	KQAD	405	98	34	56	"	"
Bordetella petrii	MDHFDIPAFLR	KQAD	393	98	33	54	"	"
Bordetella avium	MDHFDIPAFLR	KQAD	394	98	30	54	"	"
Bordetella pertussis	MDHFDIPAFLR	KQAD	394	100	32	54	"	"
Bordetella parapertussis	MDHFDIPAFLR	KQAD	394	100	32	55	"	"
Bordetella bronchiseptica	MDHFDIPAFLR	KQAD	394	100	32	55	"	"
Pusillimonas noertemannii	MDHFDIPAFLR	KQAD	390	80	33	55	"	"
Advenella kashmirensis	VERFDIPAFLR	KQAD	406	92	29	54	"	"
Advenella mimigardefordensis	MDHFDIPAFLR	KQAD	394	92	28	51	"	"
Achromobacter xylosoxidans	MDHFDIPAFLR	KQAD	394	98	32	53	"	"
Janthinobacterium sp. Marseille	METYDIPAFLR	KQAD	394	98	34	52	"	"
Herbaspirillum seropedicae	METYDIPAFLR	KQAD	395	98	32	52	"	"
Collimonas fungivorans	METYDIPAFLR	KQAD	391	98	31	53	"	"
Herminiimonas arsenicoxydans	METYDIPAFLR	KQAD	394	92	32	51	"	"
Dechloromonas aromatica	VDRYDIPAFLR	KQAD	398	98	32	56	Rhodocyclaceae	"
Azoarcus sp	MGTYDIPAFLR	KQAD	379	98	36	57	"	"
Azospira oryzae	VDRYDIPAFLR	KQAD	383	89	32	55	"	"
Aromatoleum aromaticum	MGTYDIPAFLR	KQAD	379	99	35	57	"	"
Nitrosospira multiformis	VDILDIPAFLR	KQAD	389	98	33	53	Nitrosomonadales	"
Nitrosomonas eutropha	MDPMDIPAFLR	KQAD	382	98	33	54	"	"
Chromobacterium violaceum	SESYDIPAFLR	KQAD	395	98	29	51	Neisseriaceae	"
Pseudogulbenkiania sp.	SESYDIPAFLR	KQAD	396	98	29	51	"	"
Laribacter hongkongensis	MENYDIPAFLR	KQAD	394	98	31	53	"	"
Sulfuricella denitrificans	VELLDIPAFLR	KQAD	384	98	32	54	Hydrogenophilaceae	"
Methylotenera versatilis	VEEYDIPAFLR	KQAD	390	97	30	56	Methylophilales	"
Methylotenera mobilis	VEEYDIPAFLR	KQAD	392	97	34	56	"	"
Methylovorus glucosetrophus	VEEYDIPAFLR	KQAD	389	97	33	54	"	"
Methylobacillus flagellatus	VEEYDIPAFLR	KQAD	387	97	33	54	"	"
Gallionella capsiferriformans	VETYDIPSFLR	KQAD	384	98	31	57	Gallionellaceae	"
Sideroxydans lithotrophicus	VDPLDIPSFLR	KQAD	385	90	33	57	"	"
Marinobacter adhaerens	VDYLDIPAFLR	RQAD	356	NA	NA	NA	Alteromonadales	γ
Marinobacter hydrocarbonoclasticus	VDYLDIPAFLR	RQAD	385	NA	NA	NA	"	"
Ferrimonas balearica	DNYLDIPAFLR	RQAD	406	97	36	60	"	"
Pseudoxanthomonas spadix	DNYLDIPAFLR	RQAD	418	NA	NA	NA	Xanthomonadales	"
Pseudoxanthomonas suwonensis	SDYLDIPAFLR	RQAD	417	NA	NA	NA	"	"
Xanthomonas axonopodis	NDYLDIPAFLR	RQAD	412	NA	NA	NA	"	"
Xanthomonas campestris pv. Vesicatoria	NDYLDIPAFLR	RQAD	412	NA	NA	NA	"	"
Xanthomonas fuscans	NDYLDIPAFLR	RQAD	412	NA	NA	NA	"	"
Xanthomonas axonopodis pv. citri	NDYLDIPAFLR	RQAD	412	NA	NA	NA	"	"
Xanthomonas albilineans	SDYLDIPAFLR	RQAD	409	NA	NA	NA	"	"
Xanthomonas oryzae	NDYLDIPAFLR	RQAD	414	NA	NA	NA	"	"
Xanthomonas axonopodis	NDYLDIPAFLR	RQAD	412	NA	NA	NA	"	"
Xanthomonas campestris	NDYLDIPAFLR	RQAD	409	NA	NA	NA	"	"
Stenotrophomonas maltophilia	NDYLDIPAFLR	RQAD	411	NA	NA	NA	"	"
Frateuria aurantia	NDYLDIPAFLR	RQAD	399	NA	NA	NA	"	"
Xylella fastidiosa	SDYLDIPAFLR	RQAD	411	NA	NA	NA	"	"
Pseudomonas monteilii	LDYLDIPAFLR	RQAD	398	NA	NA	NA	Psuedomonadales	"
Pseudomonas fulva	LDYLDIPAFLR	RQAD	396	NA	NA	NA	"	"
Pseudomonas putida	LDYLDIPAFLR	RQAD	398	NA	NA	NA	"	"
Pseudomonas stutzeri	LDYLDIPAFLR	RQAD	393	NA	NA	NA	"	"
Pseudomonas poae	LDYLDIPAFLR	RQAD	398	NA	NA	NA	"	"
Pseudomonas protegens	LDYLDIPAFLR	RQAD	397	NA	NA	NA	"	"
Pseudomonas fluorescens	LDYLDIPAFLR	RQAD	398	NA	NA	NA	"	"
Pseudomonas denitrificans	LDYLDIPAFLR	RQAD	394	NA	NA	NA	"	"
Pseudomonas resinovorans	LDYLDIPAFLR	RQAD	395	NA	NA	NA	"	"
Pseudomonas mendocina	LDYLDIPAFLR	RQAD	397	NA	NA	NA	"	"
Pseudomonas aeruginosa	LDYLDIPAFLR	RQAD	394	NA	NA	NA	"	"
Pseudomonas syringae	LDYLDIPAFLR	RQAD	395	NA	NA	NA	"	"
Azotobacter vinelandii	LDYLDIPAFLR	RQAD	394	NA	NA	NA	"	"
Cellvibrio japonicus	LEYLDIPAFLR	RQAD	391	NA	NA	NA	"	"
Pseudomonas brassicacearum	LDYLDIPAFLR	RQAD	397	NA	NA	NA	"	"
Pseudomonas entomophila	LDYLDIPAFLR	RQAD	398	NA	NA	NA	"	"
Thalassolituus oleivorans	MDYLDIPAFLR	RQAD	396	NA	NA	NA	Oceanospirillales	"
Marinomonas mediterranea	LSYLDIPAFLR	RQAD	413	NA	NA	NA	"	"
Marinomonas posidonica	LSYLDIPAFLR	RQAD	410	NA	NA	NA	"	"
Halomonas elongata	DDYLDIPAFLR	RQAD	395	NA	NA	NA	"	"
Chromohalobacter salexigens	DDYLDIPAFLR	RQAD	394	NA	NA	NA	"	"
Hahella chejuensis	VDYLDIPAFLR	RQAD	387	NA	NA	NA	"	"
Alcanivorax dieselolei	LDFIDIPTFLR	RQAD	387	NA	NA	NA	"	"
Alcanivorax borkumensis	LDFIDIPTFLR	RQAD	401	NA	NA	NA	"	"
Methylomonas methanica	LEYLDIPAFLR	RQAD	385	100	33	53	Methylococcaceae	"
Methylomicrobium alcaliphilum	MDYLDIPAFLR	RQAD	385	100	32	51	"	"
Methylococcus capsulatus	LEYLDIPAFLR	RQAD	382	100	33	54	"	"
Thioflavicoccus mobilis	LDYLDIPAFLR	RQAD	394	98	36	55	Chromatiales	"
Thiocystis violascens	MDYLDIPAFLR	RQAD	390	100	37	55	"	"
Marichromatium purpuratum	LDYLDIPAFLR	RQAD	388	100	40	57	"	"
Nitrosococcus watsonii	MDYLDVPAFLR	RQAD	385	NA	NA	NA	"	"
Nitrosococcus halophilus	MDYLDVPAFLR	RQAD	385	100	39	57	"	"
Nitrosococcus oceani	MDYLDVPAFLR	RQAD	387	NA	NA	NA	"	"
Allochromatium vinosum	LDYLDIPAFLR	RQAD	388	98	39	56	"	"
Spiribacter salinus	MEYLDIPAFLR	RQAD	382	94	35	53	"	"
Halorhodospira halophila	MEYLDIPAFLR	RQAD	386	99	35	53	"	"
Alkalilimnicola ehrlichii	MEYLDIPAFLR	RQAD	379	90	32	53	"	"
Vibrio campbellii	SGYLDIPAFLR	RQAD	412	97	42	66	Vibrionaceae	"
Vibrio alginolyticus	SGYLDIPAFLR	RQAD	412	97	43	66	"	"
Vibrio parahaemolyticus	SGYLDIPAFLR	RQAD	409	97	42	65	"	"
Vibrio nigripulchritudo	NGYLDIPAFLR	RQAD	410	97	42	66	"	"
Vibrio anguillarum	NGYLDIPAFLR	RQAD	405	97	42	67	"	"
Vibrio furnissii	SGYLDIPAFLR	RQAD	405	97	41	64	"	"
Aliivibrio salmonicida	EDYLDIPAFLR	RQAD	411	97	39	62	"	"
(Alii)Vibrio fischeri	EDYLDIPAFLR	RQAD	416	97	41	61	"	"
Vibrio splendidus	SGYLDIPAFLR	RQAD	409	97	42	66	"	"
Vibrio cholerae	SGYLDIPAFLR	RQAD	398	97	41	65	"	"
Vibrio vulnificus	SGYLDIPAFLR	RQAD	404	97	43	67	"	"
Cycloclasticus zancles	PAYLDIPAFLR	RQAD	388	100	38	57	Thiotrichales	"
Acidithiobacillus ferrivorans	YADLDIPAFLR	RQAD	387	90	31	46	Acidithiobacillales	"
Acidithiobacillus caldus	YSDLDIPAFLR	RQAD	386	91	27	45	"	"
Acidithiobacillus ferrooxidans	YADLDIPAFLR	RQAD	387	90	32	47	"	"
Variovorax paradoxus	MDDFEIPAFLR	RQAD	406	98	32	55	Burkholderiales	β
Polaromonas naphthalenivorans	MDDFEIPAFLR	RQAD	394	92	32	57	"	"
Nitrosomonas sp	VDPMDIPAFLR	RQAD	383	98	33	55	Nitrosomonadales	"
Nitrosomonas europaea	MDPMDIPAFLR	RQAD	382	99	34	54	"	"
Thiobacillus denitrificans	IDTLDIPAFLR	RQAD	380	98	33	52	Hydrogenophilaceae	"
Candidatus Blochmannia chromaiodes	VDYLDIPAFLR	KQSD	388	NA	NA	NA	Enterobacteriaceae	γ
secondary endosymbiont of Ctenarytaina eucalypti	PDYLDIPAFLR	KQSD	386	NA	NA	NA	"	"
Candidatus Hamiltonella defensa	PDYLDIPAFLR	KQSDQ	384	100	50	68	"	"
Candidatus Riesia pediculicola	KNYLEIPTFLR	KQSE	392	NA	NA	NA	"	"
Idiomarina loihiensis	LDYLDIPAFLR	KQVD	399	98	35	57	Alteromonadales	"
Teredinibacter turnerae	LEYLDIPAFLR	RQVD	389	NA	NA	NA	"	"
Thiomicrospira crunogena	SNYLDIPAFLR	RQVD	396	NA	NA	NA	Thiotrichales	"
Thioalkalimicrobium aerophilum	SNYLDIPAFLR	RQVD	418	NA	NA	NA	"	"
Thioalkalimicrobium cyclicum	NNYLDIPAFLR	RQVD	416	NA	NA	NA	"	"
Candidatus Moranella endobia	PDYLDIPAFLR	KPAD	389	NA	NA	NA	Enterobacteriaceae	"
Mannheimia varigena	FNPSSIPGFMR	NSQ	411	NA	NA	NA	Pasteurellales	"
Mannheimia haemolytica	FNPNSIPGFMR	NSQ	415	NA	NA	NA	"	"
Actinobacillus suis	WSPNSIPGFMR	NGQ	404	NA	NA	NA	"	"
Actinobacillus succinogenes	NNDLFKPAFLR	GNNQ	403	NA	NA	NA	"	"
Actinobacillus pleuropneumoniae serovar	WSPNSIPGFMR	NGQ	403	NA	NA	NA	"	"
Haemophilus ducreyi	WSPNSIPGFMR	NGQ	396	NA	NA	NA	"	"
Haemophilus parasuis	FSPSSMPDFMR	NGQ	398	NA	NA	NA	"	"
Haemophilus influenzae	QRPLDKPITDR	LEAFKKNNFFNPAQREEN	421	NA	NA	NA	"	"
Aggregatibacter aphrophilus	DSLFNVRDFMR	NNDK	427	NA	NA	NA	"	"
Aggregatibacter actinomycetemcomitans	TNLFNVQGFMR	NGDK	427	NA	NA	NA	"	"
Mannheimia succiniciproducens	NNDLFKPAFLR	GDK	404	NA	NA	NA	"	"
Candidatus Symbiobacter mobilis	SDDLSTPACLR	VPSN	460	97	32	50	Burkholderiales	β
Magnetococcus	HEDFDVPTFLR	RQMD	432	NA	NA	NA	Magnetococcales	α

## Sheet: Net-positive FtsZ CTV
Species	FtsZ CTC sequence	FtsZ CTV sequence	FtsZ length	zapD ortholog	zapD % identity	zapD % positive	Order	Class
Acetobacter pasteurianus	DSGLEIPTFLR	R	504	NA	NA	NA	Rhodospirillales	α
Gluconobacter oxydans	DSNLDIPTYLR	R	510	NA	NA	NA	"	"
Acidiphilium multivorum	EIGIDIPAFLR	RQQS	522	NA	NA	NA	"	"
Acidiphilium cryptum	EIGIDIPAFLR	RQQS	522	NA	NA	NA	"	"
Gluconacetobacter diazotrophicus	EVGLDIPAFLR	RQS	479	NA	NA	NA	"	"
Gluconacetobacter xylinus	DDGLDIPAFLR	RRSP	504	NA	NA	NA	"	"
Granulibacter bethesdensis	EIGIDIPAFLR	RQSS	553	NA	NA	NA	"	"
Magnetospirillum magneticum	GEDLDIPAFLR	RQAN	558	NA	NA	NA	"	"
Magnetospirillum gryphiswaldense	GEDLDIPAFLR	RQAN	562	NA	NA	NA	"	"
Azospirillum lipoferum	QEELDIPAFLR	RQAN	649	NA	NA	NA	"	"
Azospirillum brasilense	EEALDIPAFLR	RQAN	594	NA	NA	NA	"	"
Rhodospirillum photometricum	EDHLEIPAFLR	RQAN	696	NA	NA	NA	"	"
Tistrella mobilis	NDLLEIPAFLR	RQAN	521	NA	NA	NA	"	"
Mesorhizobium australicum	DDQLEIPAFLR	RQAN	561	NA	NA	NA	Rhizobiales	"
Mesorhizobium ciceri	DDQLEIPAFLR	RQAN	559	NA	NA	NA	"	"
Mesorhizobium opportunistum	DDQLEIPAFLR	RQAN	562	NA	NA	NA	"	"
Mesorhizobium loti	DDQLEIPAFLR	RQAN	559	NA	NA	NA	"	"
Chelativorans sp	DDQLDIPAFLR	RQAN	552	NA	NA	NA	"	"
Hyphomicrobium nitrativorans	NQADEIPVFFR	ERGR	578	NA	NA	NA	"	"
Pelagibacterium halotolerans	KEQLEIPAFLK	RHG	564	NA	NA	NA	"	"
Rhodomicrobium vannielii	DEAIDIPKFFR	KPAS	527	NA	NA	NA	"	"
Agrobacterium fabrum	DDQLEIPAFLR	RQSN	583	NA	NA	NA	"	"
Agrobacterium tumefaciens	DDQLEIPAFLR	RQSN	579	NA	NA	NA	"	"
Rhizobium sp	DDQLEIPAFLR	RQSN	573	NA	NA	NA	"	"
Rhizobium tropici	DDQLEIPAFLR	RQSN	578	NA	NA	NA	"	"
Rhizobium etli	DDQLEIPAFLR	RQSN	544	NA	NA	NA	"	"
Rhizobium leguminosarum	DDQLEIPAFLR	RQSN	571	NA	NA	NA	"	"
Agrobacterium vitis	DDQLEIPAFLR	RQSN	619	NA	NA	NA	"	"
Candidatus Liberibacter americanus	DDILEIPAFLR	RQSN	497	NA	NA	NA	"	"
Liberibacter crescens	DDQLEIPAFLR	RQSS	543	NA	NA	NA	"	"
Candidatus Liberibacter solanacearum	KDQLEIPAFLR	RQSH	509	NA	NA	NA	"	"
Candidatus Liberibacter asiaticus	EDKLEIPAFLR	RQSH	502	NA	NA	NA	"	"
Sinorhizobium fredii	DDQLEIPAFLR	RQSN	590	NA	NA	NA	"	"
Sinorhizobium medicae	DDQLEIPAFLR	RQSS	590	NA	NA	NA	"	"
Sinorhizobium meliloti	DDQLEIPAFLR	RQSS	593	NA	NA	NA	"	"
Parvibaculum lavamentivorans	EEQLEIPTFLR	RQAN	591	NA	NA	NA	"	"
Bradyrhizobium diazoefficiens	DDHLDIPAFLR	RQAT	601	NA	NA	NA	"	"
Bradyrhizobium oligotrophicum	DDHLDIPAFLR	RQAT	609	NA	NA	NA	"	"
Rhodopseudomonas palustris	DDHLDIPAFLR	RQAK	598	NA	NA	NA	"	"
Nitrobacter winogradskyi	DDHLDIPAFLR	RQAN	603	NA	NA	NA	"	"
Nitrobacter hamburgensis	DDHLDIPAFLR	RQAN	607	NA	NA	NA	"	"
Bradyrhizobium sp.	EAILDIPAFLR	RAAN	419	NA	NA	NA	"	"
Bradyrhizobium japonicum	EAVLDIPAFLR	RAAN	418	NA	NA	NA	"	"
Oligotropha carboxidovorans	DDHLDIPAFLR	RQAN	584	NA	NA	NA	"	"
Methylobacterium sp.	DDQLEIPAFLR	RQAN	611	NA	NA	NA	"	"
Methylobacterium nodulans	DDQLEIPAFLR	RQAN	606	NA	NA	NA	"	"
Methylobacterium popul	DDQLEIPAFLR	RQAN	588	NA	NA	NA	"	"
Methylobacterium extorquens	DDQLEIPAFLR	RQAN	585	NA	NA	NA	"	"
Methylobacterium radiotolerans	DDQLEIPAFLR	RQAN	586	NA	NA	NA	"	"
Methylocystis sp.	EDHLEIPAFLR	RQANH	545	NA	NA	NA	"	"
Ochrobactrum anthropi	EDQLEIPAFLR	RQSN	565	NA	NA	NA	"	"
Brucella microti	EDQLEIPAFLR	RQSN	566	NA	NA	NA	"	"
Brucella ovis	EDQLEIPAFLR	RQSN	566	NA	NA	NA	"	"
Brucella melitensis	EDQLEIPAFLR	RQSN	566	NA	NA	NA	"	"
Brucella ceti	EDQLEIPAFLR	RQSN	566	NA	NA	NA	"	"
Brucella pinnipedialis	EDQLEIPAFLR	RQSN	566	NA	NA	NA	"	"
Brucella suis	EDQLEIPAFLR	RQSN	566	NA	NA	NA	"	"
Brucella canis	EDQLEIPAFLR	RQSN	566	NA	NA	NA	"	"
Brucella abortus	EDQLEIPAFLR	RQSN	566	NA	NA	NA	"	"
Bartonella australis	EDQLEIPAFLR	RQS	589	NA	NA	NA	"	"
Bartonella vinsonii	EDQLEIPAFLR	RQAN	583	NA	NA	NA	"	"
Bartonella clarridgeiae	EDELEIPAFLR	RQAH	581	NA	NA	NA	"	"
Bartonella grahamii	EDQLEIPAFLR	RQAN	590	NA	NA	NA	"	"
Bartonella henselae	EDQLEIPAFLR	RQAN	581	NA	NA	NA	"	"
Bartonella quintana	EDQLEIPAFLR	RQVN	597	NA	NA	NA	"	"
Bartonella tribocorum	EDQLEIPAFLR	RQVN	590	NA	NA	NA	"	"
Bartonella bacilliformis	EDQLEIPAFLR	RQAN	592	NA	NA	NA	"	"
Beijerinckia indica	EDQLEIPAFLR	RQSS	610	NA	NA	NA	"	"
Methylocella silvestris	EDQLEIPAFLR	RQSS	569	NA	NA	NA	"	"
Xanthobacter autotrophicus	EDQLEIPAFLR	RQAN	590	NA	NA	NA	"	"
Azorhizobium caulinodans	DDQLDIPAFLR	RQAN	592	NA	NA	NA	"	"
Starkeya novella	DDHLDIPAFLR	RGG	575	NA	NA	NA	"	"
Paracoccus aminophilus	DDRVEIPAFLR	RQAN	544	NA	NA	NA	Rhodobacterales	"
Paracoccus denitrificans	GDNVEIPAFLR	RQAN	544	NA	NA	NA	"	"
Octadecabacter arcticus	QERIEIPAFLR	RQAN	528	NA	NA	NA	"	"
Octadecabacter antarcticus	QERIEIPAFLR	RQAN	529	NA	NA	NA	"	"
Rhodobacter capsulatus	QDRIEIPAFLR	RQAN	575	NA	NA	NA	"	"
Rhodobacter sphaeroides	QERIEIPAFLR	RQAN	552	NA	NA	NA	"	"
Pseudovibrio sp	DDQLEIPAFLR	RQAT	587	NA	NA	NA	"	"
Roseobacter litoralis	QERIEIPAFLR	RQAN	539	NA	NA	NA	"	"
Roseobacter denitrificans	QERIEIPAFLR	RQAN	510	NA	NA	NA	"	"
Jannaschia sp.	QERIEIPAFLR	RQAN	547	NA	NA	NA	"	"
Ruegeria sp.	QERIEIPAFLR	RQAN	557	NA	NA	NA	"	"
Ruegeria pomeroyi	QERIEIPAFLR	RQAN	542	NA	NA	NA	"	"
Phaeobacter inhibens	QERIEIPAFLR	RQAN	597	NA	NA	NA	"	"
Phaeobacter gallaeciensis	QERIEIPAFLR	RQAN	599	NA	NA	NA	"	"
Leisingera methylohalidivorans	QERIEIPAFLR	RQAN	564	NA	NA	NA	"	"
Ketogulonicigenium vulgare	RERVEIPAFLR	RQAN	542	NA	NA	NA	"	"
Dinoroseobacter shibae	HEKVEIPAFLR	RQAN	531	NA	NA	NA	"	"
Hirschia baltica	EDELEIPAFLR	RSANN	468	NA	NA	NA	"	"
Hyphomonas neptunium	DADLEIPAFLR	RSANN	494	NA	NA	NA	"	"
Maricaulis maris	EGDLEIPAFLR	RQAN	543	NA	NA	NA	"	"
Sphingomonas sanxanigenens	EGTPDIPRFLN	RQNNQ	501	NA	NA	NA	Sphingomonadales	"
Sphingopyxis alaskensis	GDAVDIPRFLG	RQNNQ	482	NA	NA	NA	"	"
Sphingobium sp.	RTDFDVPRFLN	RQNNQ	494	NA	NA	NA	"	"
Sphingobium chlorophenolicum	ASAPDIPRFLN	RQSNQ	482	NA	NA	NA	"	"
Sphingobium japonicum	APGLDIPRFLN	RQNNQ	473	NA	NA	NA	"	"
Novosphingobium sp.	SASISIPRFLN	RQNNQ	513	NA	NA	NA	"	"
Novosphingobium aromaticivorans	GGALNIPRFLG	RQNNQ	491	NA	NA	NA	"	"
Sphingomonas sp. MM-1	GRGADVPRFLN	RQNNQ	494	NA	NA	NA	"	"
Sphingomonas wittichii	GDDADIPRFLN	RQSNQ	495	NA	NA	NA	"	"
Zymomonas mobilis	RGRVDIPQFLN	RQGN	468	NA	NA	NA	"	"
Erythrobacter litoralis	GGALNIPRFLG	RQNNQ	587	NA	NA	NA	"	"
Ehrlichia muris	EESFNIPTFLR	KK	420	NA	NA	NA	Rickettsiales	"
Ehrlichia canis	EESLNIPTFLR	KK	420	NA	NA	NA	"	"
Ehrlichia chaffeensis	EESFNIPTFLR	KK	421	NA	NA	NA	"	"
Ehrlichia ruminantium	EDSFNIPTFLR	KK	422	NA	NA	NA	"	"
Wolbachia sp.	SNVYDIPAYLR	RKK	347	NA	NA	NA	"	"
Wolbachia endosymbiont of Onchocerca ochengi	NNIYDIPAYLR	RKK	397	NA	NA	NA	"	"
Wolbachia endosymbiont of Drosophila simulans	SNVYDIPAYLR	RKK	397	NA	NA	NA	"	"
Wolbachia endosymbiont of Culex quinquefasciatus	SNVYDIPAYLR	RKK	394	NA	NA	NA	"	"
Wolbachia endosymbiont of Drosophila melanogaster	SNIYDIPAYLR	RKK	398	NA	NA	NA	"	"
Wolbachia endosymbiont of Brugia malayi	SNIYDIPAYLR	RKK	396	NA	NA	NA	"	"
Neorickettsia risticii	MELLEIPAFVR	RVKKKS	372	NA	NA	NA	"	"
Neorickettsia sennetsu	MELLEIPAFIR	RVKKKS	372	NA	NA	NA	"	"
Anaplasma centrale	GESFDVPAFLR	KKEKL	411	NA	NA	NA	"	"
Anaplasma phagocytophilum	SKSFDVPAFLR	KK	400	NA	NA	NA	"	"
Anaplasma marginale	GESFDVPAFLR	KKEKL	414	NA	NA	NA	"	"
Rickettsia helvetica	SDIHDIPAFLR	KKRD	450	NA	NA	NA	"	"
Rickettsia montanensis	SDIHDIPAFLR	KKRD	452	NA	NA	NA	"	"
Rickettsia rhipicephali	SDIHDIPAFLR	KKRD	452	NA	NA	NA	"	"
Rickettsia australis	SDIHDIPAFLR	KKRD	452	NA	NA	NA	"	"
Rickettsia parkeri	SDIHDIPAFLR	KKRD	452	NA	NA	NA	"	"
Rickettsia philipii	SDIHDIPAFLR	KQRD	452	NA	NA	NA	"	"
Rickettsia japonica	SDIHDIPAFLR	KKRD	452	NA	NA	NA	"	"
Rickettsia slovaca	SDIHDIPAFLR	KKRD	452	NA	NA	NA	"	"
Rickettsia heilongjiangensis	SDIHDIPAFLR	KKRD	452	NA	NA	NA	"	"
Candidatus Rickettsia amblyommii	SDIHDIPAFLR	QKQD	452	NA	NA	NA	"	"
Rickettsia peacockii	SDIHDIPAFLR	KKRD	452	NA	NA	NA	"	"
Rickettsia massiliae	SDIHDIPAFLR	KKRD	453	NA	NA	NA	"	"
Rickettsia africae	SDIHDIPAFLR	KKRD	452	NA	NA	NA	"	"
Rickettsia felis	SDIHDIPAFLR	KKRD	452	NA	NA	NA	"	"
Rickettsia akari	SDIHDIPAFLR	KKRDEIRK	456	NA	NA	NA	"	"
Rickettsia sibirica	SDIHDIPAFLR	KKRD	452	NA	NA	NA	"	"
Rickettsia conorii	SDIHDIPAFLR	KKRD	452	NA	NA	NA	"	"
Rickettsia rickettsii	SDIHDIPAFLR	KQRD	452	NA	NA	NA	"	"
Rickettsia typhi	SDIHDIPAFLR	KKRD	452	NA	NA	NA	"	"
Rickettsia prowazekki	SDIHDIPAFLR	KKRD	452	NA	NA	NA	"	"
Rickettsia canadensis	SDIHDIPAFLR	KKRH	452	NA	NA	NA	"	"
Rickettsia bellii	SDIHDIPAFLR	KKRH	452	NA	NA	NA	"	"
Orientia tsutsugamushi	GNIYEIPTFLR	KNKK	450	NA	NA	NA	"	"
Candidatus Midichloria mitochondrii	DNLFEIPTFLR	KKSNK	431	NA	NA	NA	"	"
Asticcacaulis excentricus	EDDLEIPSFLR	RLAN	552	NA	NA	NA	Caulobacterales	"
Brevundimonas subvibrioides	EDDLEIPSFLR	RLAN	513	NA	NA	NA	"	"
Caulobacter sp. K31	GEDLEIPSFLR	RLAN	504	NA	NA	NA	"	"
Caulobacter segnis	GEDLEIPSFLR	RLAN	516	NA	NA	NA	"	"
Caulobacter crescentus	AEDLEIPSFLR	RLAN	508	NA	NA	NA	"	"
Phenylobacterium zucineum	AEDLEIPSFLR	RLAN	495	NA	NA	NA	"	"
Parvularcula bermudensis	EEDLDIPAFLR	KQAQK	470	NA	NA	NA	Parvularculales	"
Buchnera aphidicola	PEYLDIPAFLR	KRSD	384	NA	NA	NA	Enterobacteriaceae	γ
Candidatus Blochmannia vafer	TEYLDIPAFLR	K	388	NA	NA	NA	"	"
Candidatus Blochmannia floridanus	MDYLDIPAFLR	K	391	NA	NA	NA	"	"
Moraxella catarrhalis	PKPISVGTFLQ	REQQKNS	373	NA	NA	NA	Psuedomonadales	"
Psychrobacter arcticus	SKTNSIQDYLK	RQQNK	398	NA	NA	NA	"	"
Psychrobacter cryohalolentis	TKTNSIQDYLK	RQQNK	398	NA	NA	NA	"	"
Acinetobacter oleivorans	SSPMSIQDYLK	NQQRK	391	NA	NA	NA	"	"
Acinetobacter calcoaceticus	SSPMSIQDYLK	NQQRK	391	NA	NA	NA	"	"
Acinetobacter baumannii	SSPMSIQDYLK	NQQRK	391	NA	NA	NA	"	"
Francisella noatunensis	VNKSDIPSFLR	RR	377	NA	NA	NA	Thiotrichales	"
Francisella philomiragia	VNKSDIPSFLR	RR	377	NA	NA	NA	"	"
Francisella novicida	VNKSDIPSFLR	RK	381	NA	NA	NA	"	"
Francisella tularensis	VNKSDIPSFLR	RR	381	NA	NA	NA	"	"
Bibersteinia trehalosi	FSPASMPDFMR	NRNNG	412	NA	NA	NA	Pasteurellales	"
Pasteurella multocida	TSILDTPITAR	TSITCKK	418	NA	NA	NA	"	"
Dichelobacter nodosus	PEGYSLASILR	KKVK	389	97	29	48	Cardiobacteriaceae	"
Taylorella asinigenitalis	SDNRDVPAYLR	RQNN	415	98	27	52	Burkholderiales	β
Taylorella equigenitalis	SDNRDVPAYLR	RQNN	397	92	25	51	"	"
Neisseria lactamica	LDDFEIPAILR	RQHNSDK	393	NA	NA	NA	Neisseriaceae	"
Neisseria gonorrhoeae	LDDFEIPAILR	RQHNSDK	392	NA	NA	NA	"	"
Neisseria meningitidis	LDDFEIPAILR	RQHNSDK	392	NA	NA	NA	"	"

## Sheet: Net-negative FtsZ CTV
Species	FtsZ CTC sequence	FtsZ CTV sequence	FtsZ length	zapD ortholog	zapD % identity	zapD % positive	Order	Class
Wigglesworthia glossinidia	SDYLEIPAFLR	NQAD	384	NA	NA	NA	Enterobacteriaceae	γ
Halothiobacillus neapolitanus	MDVIDIPSFLR	QQAD	381	97	38	52	Chromatiales	"
Legionella oakridgensis	VDYLDIPAFLR	RQEE	389	93	24	43	Legionellales	"
Legionella longbeachae	VDYLDIPAFLR	RQEE	395	NA	NA	NA	"	"
Legionella pneumophila	VDYLDIPAFLR	RQEEA	398	93	26	44	"	"
Coxiella burnetii	FEYLDIPAFLR	RQEE	392	99	31	49	"	"
Haemophilus parainfluenzae	PNFFNPASFGR	DEK	435	NA	NA	NA	Pasteurellales	"
Gallibacterium anatis	SKLFDLPTFLR	DNAN	404	NA	NA	NA	"	"
Histophilus somni	FRPVDPTSFSR	D	404	NA	NA	NA	"	"

## Sheet: KQAD
Species	FtsZ CTC sequence	FtsZ CTV sequence	FtsZ length	zapD ortholog	zapD % identity	zapD % positive	Order	Class
Aeromonas veronii	PDYLDIPAFLR	KQAD	383	98	41	63	Aeromonadales	γ
Aeromonas hydrophila	PDYLDIPAFLR	KQAD	383	98	42	64	"	"
Aeromonas salmonicida	PDYLDIPAFLR	KQAD	383	98	41	63	"	"
Oceanimonas sp	LDYLDIPAFLR	KQAD	378	98	39	62	"	"
Tolumonas auensis	PDYLDIPAFLR	KQAD	386	NA	NA	NA	"	"
Pseudoalteromonas haloplanktis	GDYFDIPAFLR	KQAD	384	NA	NA	NA	"	"
Pseudoalteromonas atlantica	LEYLDIPAFLR	KQAD	390	98	39	62	"	"
Shewanella halifaxensis	LDYLDIPAFLR	KQAD	395	99	37	58	"	"
Shewanella sediminis	ADYLDIPAFLR	KQAD	391	99	36	55	"	"
Shewanella piezotolerans	LDYLDIPAFLR	KQAD	394	99	38	58	"	"
Shewanella woodyi	ADYLDIPAFLR	KQAD	392	99	37	57	"	"
Shewanella pealeana	LDYLDIPAFLR	KQAD	395	99	35	58	"	"
Shewanella violacea	TDYLDIPAFLR	KQAD	392	99	35	57	"	"
Shewanella loihica	LDYLDIPAFLR	KQAD	391	99	35	56	"	"
Shewanella frigidimarina	ADYLDIPAFLR	KQAD	388	99	33	56	"	"
Shewanella dentrificans	GDYLDIPAFLR	KQAD	395	98	37	57	"	"
Shewanella amazonensis	LDYLDIPAFLR	KQAD	394	99	38	58	"	"
Shewanella oneidensis	LDYLDIPAFLR	KQAD	395	99	37	56	"	"
Shewanella putrefaciens	LDYLDIPAFLR	KQAD	395	99	37	55	"	"
Shewanella baltica	LDYLDIPAFLR	KQAD	395	99	37	56	"	"
Glaciecola psychrophila	LEYLDIPAFLR	KQAD	390	99	35	56	"	"
Saccharophagus degradans	MEYLDIPAFLR	KQAD	390	NA	NA	NA	"	"
Alteromonas macleodii	LEYLDIPAFLR	KQAD	388	98	37	57	"	"
Glaciecola nitratireducens	LEYLDIPAFLR	KQAD	381	98	34	55	"	"
Psychromonas ingrahamii	GNYLDIPAFLR	KQAD	388	98	34	56	"	"
Colwellia psychrerythraea	DTYLDIPAFLR	KQAD	386	91	39	60	"	"
Enterobacter lignolyticus	PDYLDIPAFLR	KQAD	383	100	81	89	Enterobacteriaceae	"
Enterobacter asburiae	PDYLDIPAFLR	KQAD	383	100	81	90	"	"
Enterobacter cloacae	PDYLDIPAFLR	KQAD	383	100	81	91	"	"
Serratia fonticola	PDYLDIPAFLR	KQAD	384	98	71	81	"	"
Serratia liquefaciens	PDYLDIPAFLR	KQAD	384	98	70	81	"	"
Cronobacter turicensis	PDYLDIPAFLR	KQAD	383	100	78	86	"	"
Cronobacter sakazakii	PDYLDIPAFLR	KQAD	383	100	78	86	"	"
Yersinia enterocolitica	PDYLDIPAFLR	KQAD	383	100	67	80	"	"
Yersinia pseudotuberculosis	PDYLDIPAFLR	KQAD	383	100	68	81	"	"
Yersinia pesti	PDYLDIPAFLR	KQAD	383	100	68	81	"	"
Candidatus Blochmannia pennsylvanicus	VDYLDIPAFLR	KQAD	388	NA	NA	NA	"	"
secondary endosymbiont of Heteropsylla cubana	PDYLDIPAFLR	KQAD	386	NA	NA	NA	"	"
Candidatus Regiella insecticola	PDYLDIPAFLR	KQAD	388	NA	NA	NA	"	"
primary endosymbiont of Sitophilus oryzae	LDYLDIPAFLR	KQAD	386	98	64	79	"	"
Raoultella ornithinolytica	PDYLDIPAFLR	KQAD	383	100	79	87	"	"
Providencia stuartii	PDYLDIPAFLR	KQAD	386	98	51	72	"	"
Proteus mirabilis	PDYLDIPAFLR	KQAD	388	99	53	72	"	"
Morganella morganii subsp. morganii KT	PDYLDIPAFLR	KQAD	385	100	55	71	"	"
Dickeya zeae	PDYLDIPAFLR	KQAD	383	100	62	76	"	"
Dickeya dadantii	PDYLDIPAFLR	KQAD	383	98	63	76	"	"
Edwardsiella tarda	DDYLDIPAFLR	KQAD	386	98	66	80	"	"
Edwardsiella ictaluri	DDYLDIPAFLR	KQAD	386	98	67	81	"	"
Pectobacterium wasabiae	PDYLDIPAFLR	KQAD	383	99	67	78	"	"
Pectobacterium carotovorum	PDYLDIPAFLR	KQAD	383	99	68	78	"	"
Pectobacterium atrosepticum	PDYLDIPAFLR	KQAD	383	99	67	78	"	"
Shigella boydii	PDYLDIPAFLR	KQAD	383	100	99	100	"	"
Shigella sonnei	PDYLDIPAFLR	KQAD	383	100	100	100	"	"
Shigella dysenteriae	PDYLDIPAFLR	KQAD	383	100	99	100	"	"
Shigella flexneri	PDYLDIPAFLR	KQAD	383	100	99	100	"	"
Citrobacter rodentium	PDYLDIPAFLR	KQAD	383	100	89	93	"	"
Citrobacter koseri	PDYLDIPAFLR	KQAD	383	100	89	93	"	"
Pantoea vagans	PDYLDIPAFLR	KQAD	384	100	70	80	"	"
Pantoea ananatis	PDYLDIPAFLR	KQAD	384	100	70	80	"	"
Serratia plymuthica	PDYLDIPAFLR	KQAD	384	98	71	81	"	"
Serratia symbiotica	PDYLDIPAFLR	KQAD	383	97	69	80	"	"
Serratia proteamaculans	PDYLDIPAFLR	KQAD	384	98	70	80	"	"
Serratia marcescens	PDYLDIPAFLR	KQAD	385	98	72	81	"	"
Escherichia fergusonii	PDYLDIPAFLR	KQAD	383	100	87	93	"	"
Escherichia albertii	PDYLDIPAFLR	KQAD	383	100	97	97	"	"
Escherichia coli	PDYLDIPAFLR	KQAD	383	100	100	100	"	"
Rahnella aquatilis	PDYLDIPAFLR	KQAD	384	98	72	82	"	"
Enterobacter aerogenes	PDYLDIPAFLR	KQAD	383	100	80	85	"	"
Erwinia billingiae	PDYLDIPAFLR	KQAD	385	100	69	81	"	"
Erwinia pyrifoliae	PDYLDIPAFLR	KQAD	384	100	70	82	"	"
Erwinia tasmaniensis	PDYLDIPAFLR	KQAD	384	100	68	80	"	"
Erwinia amylovora	PDYLDIPAFLR	KQAD	384	100	69	82	"	"
Klebsiella variicola	PDYLDIPAFLR	KQAD	383	100	78	85	"	"
Klebsiella oxytoca	PDYLDIPAFLR	KQAD	383	100	79	87	"	"
Klebsiella pneumoniae	PDYLDIPAFLR	KQAD	383	100	78	85	"	"
Photorhabdus asymbiotica	PDYLDIPAFLR	KQAD	386	99	60	74	"	"
Shimwellia blattae	PDYLDIPAFLR	KQAD	383	100	72	82	"	"
Xenorhabdus nematophila	PDYLDIPAFLR	KQAD	387	99	59	76	"	"
Xenorbabdus bovienii	PDYLDIPAFLR	KQAD	387	99	60	76	"	"
Salmonella bongori	PDYLDIPAFLR	KQAD	383	100	89	94	"	"
Salmonella enterica	PDYLDIPAFLR	KQAD	383	100	90	94	"	"
Sodalis glossinidius	PDYLDIPAFLR	KQAD	386	99	65	80	"	"
Kangiella koreensis	DNFLDIPAFLR	KQAD	391	99	35	56	Oceanospirillales	"
Thioalkalivibrio nitratireducens	IDVLDIPAFLR	KQAD	385	99	33	53	Chromatiales	"
Thioalkalivibrio thiocyanoxidans	IDVLDIPAFLR	KQAD	385	97	32	51	"	"
Thioalkalivibrio sulfidophilus	MDYLDIPAFLR	KQAD	384	100	35	54	"	"
Comamonas testosteroni	MDDVEIPAFLR	KQAD	397	98	32	53	Burkholderiales	β
Alicycliphilus denitrificans	MDELEIPAFLR	KQAD	406	98	32	54	"	"
Delftia acidovorans	MDDLEIPAFLR	KQAD	412	98	32	54	"	"
Acidovorax citrulli	MDDLEIPAFLR	KQAD	410	98	32	55	"	"
Acidovorax ebreus	MDELEIPAFLR	KQAD	409	98	32	54	"	"
Acidovorax avenae	MDDLEIPAFLR	KQAD	410	98	33	55	"	"
Verminephrobacter eiseniae	MDDADIPAYLR	KQAD	413	98	33	56	"	"
Ramlibacter tataouinensis	MDDFEIPAFLR	KQAD	407	98	32	57	"	"
Albidiferax ferrireducens	MDDFEIPAFLR	KQAD	417	98	32	54	"	"
Pandoraea pnomenusa	VDTYDIPAFLR	KQAD	396	95	34	54	"	"
Burkholderia cepacia	VDTYDIPAFLR	KQAD	398	98	31	53	"	"
Burkholderia vietnamiensis	VDTYDIPAFLR	KQAD	398	98	31	53	"	"
Burkholderia ambifaria	VDTYDIPAFLR	KQAD	398	98	31	53	"	"
Burkholderia multivorans	VDTYDIPAFLR	KQAD	398	98	31	54	"	"
Burkholderia cenocepacia	VDTYDIPAFLR	KQAD	398	98	31	53	"	"
Burkholderia phenoliruptrix	VDTYDIPAFLR	KQAD	409	98	32	55	"	"
Burkholderia gladioli	VDTYDIPAFLR	KQAD	397	98	31	53	"	"
Burkholderia rhizoxinica	VDTYDIPAFLR	KQAD	401	98	31	53	"	"
Burkholderia phytofirmans	VDTYDIPAFLR	KQAD	398	98	32	55	"	"
Burkholderia phymatum	VDTYDIPAFLR	KQAD	397	98	31	54	"	"
Pandoraea sp	VDTYDIPAFLR	KQAD	396	95	33	54	"	"
Cupriavidus necator	VDTYDIPAFLR	KQAD	397	92	32	52	"	"
Cupriavidus taiwanensis	VDTYDIPAFLR	KQAD	397	92	31	52	"	"
Cupriavidus metallidurans	VDTYDIPAFLR	KQAD	394	92	31	49	"	"
Cupriavidus pinatubonensis	VDTYDIPAFLR	KQAD	398	92	32	53	"	"
Ralstonia pickettii	VDTYDIPAFLR	KQAD	399	98	33	52	"	"
Ralstonia solanacearum	VDTYDIPAFLR	KQAD	400	98	33	53	"	"
Polynucleobacter necessarius	TDYYEIPAFLR	KQAD	446	98	30	50	"	"
Burkholderia xenovorans	VDTYDIPAFLR	KQAD	398	98	33	55	"	"
Burkholderia glumae	VDTYDIPAFLR	KQAD	397	98	31	54	"	"
Burkholderia thailandensis	VDTYDIPAFLR	KQAD	398	98	32	54	"	"
Burkholderia mallei	VDTYDIPAFLR	KQAD	398	98	32	53	"	"
Burkholderia pseudomallei	VDTYDIPAFLR	KQAD	398	98	32	54	"	"
Thiomonas intermedia	MEEMEIPAFLR	KQAD	395	98	35	56	"	"
Rubrivivax gelatinosus	MDEIEIPAFLR	KQAD	410	98	34	55	"	"
Leptothrix cholodnii	MEEIEIPAFLR	KQAD	405	97	33	53	"	"
Methylibium petroleiphilum	MDEIEIPAFLR	KQAD	405	98	34	56	"	"
Bordetella petrii	MDHFDIPAFLR	KQAD	393	98	33	54	"	"
Bordetella avium	MDHFDIPAFLR	KQAD	394	98	30	54	"	"
Bordetella pertussis	MDHFDIPAFLR	KQAD	394	100	32	54	"	"
Bordetella parapertussis	MDHFDIPAFLR	KQAD	394	100	32	55	"	"
Bordetella bronchiseptica	MDHFDIPAFLR	KQAD	394	100	32	55	"	"
Pusillimonas noertemannii	MDHFDIPAFLR	KQAD	390	80	33	55	"	"
Advenella kashmirensis	VERFDIPAFLR	KQAD	406	92	29	54	"	"
Advenella mimigardefordensis	MDHFDIPAFLR	KQAD	394	92	28	51	"	"
Achromobacter xylosoxidans	MDHFDIPAFLR	KQAD	394	98	32	53	"	"
Janthinobacterium sp. Marseille	METYDIPAFLR	KQAD	394	98	34	52	"	"
Herbaspirillum seropedicae	METYDIPAFLR	KQAD	395	98	32	52	"	"
Collimonas fungivorans	METYDIPAFLR	KQAD	391	98	31	53	"	"
Herminiimonas arsenicoxydans	METYDIPAFLR	KQAD	394	92	32	51	"	"
Dechloromonas aromatica	VDRYDIPAFLR	KQAD	398	98	32	56	Rhodocyclaceae	"
Azoarcus sp	MGTYDIPAFLR	KQAD	379	98	36	57	"	"
Azospira oryzae	VDRYDIPAFLR	KQAD	383	89	32	55	"	"
Aromatoleum aromaticum	MGTYDIPAFLR	KQAD	379	99	35	57	"	"
Nitrosospira multiformis	VDILDIPAFLR	KQAD	389	98	33	53	Nitrosomonadales	"
Nitrosomonas eutropha	MDPMDIPAFLR	KQAD	382	98	33	54	"	"
Chromobacterium violaceum	SESYDIPAFLR	KQAD	395	98	29	51	Neisseriaceae	"
Pseudogulbenkiania sp.	SESYDIPAFLR	KQAD	396	98	29	51	"	"
Laribacter hongkongensis	MENYDIPAFLR	KQAD	394	98	31	53	"	"
Sulfuricella denitrificans	VELLDIPAFLR	KQAD	384	98	32	54	Hydrogenophilaceae	"
Methylotenera versatilis	VEEYDIPAFLR	KQAD	390	97	30	56	Methylophilales	"
Methylotenera mobilis	VEEYDIPAFLR	KQAD	392	97	34	56	"	"
Methylovorus glucosetrophus	VEEYDIPAFLR	KQAD	389	97	33	54	"	"
Methylobacillus flagellatus	VEEYDIPAFLR	KQAD	387	97	33	54	"	"
Gallionella capsiferriformans	VETYDIPSFLR	KQAD	384	98	31	57	Gallionellaceae	"
Sideroxydans lithotrophicus	VDPLDIPSFLR	KQAD	385	90	33	57	"	"

## Sheet: RQAD
Species	FtsZ CTC sequence	FtsZ CTV sequence	FtsZ length	zapD ortholog	zapD % identity	zapD % positive	Order	Class
Marinobacter adhaerens	VDYLDIPAFLR	RQAD	356	NA	NA	NA	Alteromonadales	γ
Marinobacter hydrocarbonoclasticus	VDYLDIPAFLR	RQAD	385	NA	NA	NA	"	"
Ferrimonas balearica	DNYLDIPAFLR	RQAD	406	97	36	60	"	"
Pseudoxanthomonas spadix	DNYLDIPAFLR	RQAD	418	NA	NA	NA	Xanthomonadales	"
Pseudoxanthomonas suwonensis	SDYLDIPAFLR	RQAD	417	NA	NA	NA	"	"
Xanthomonas axonopodis	NDYLDIPAFLR	RQAD	412	NA	NA	NA	"	"
Xanthomonas campestris pv. Vesicatoria	NDYLDIPAFLR	RQAD	412	NA	NA	NA	"	"
Xanthomonas fuscans	NDYLDIPAFLR	RQAD	412	NA	NA	NA	"	"
Xanthomonas axonopodis pv. citri	NDYLDIPAFLR	RQAD	412	NA	NA	NA	"	"
Xanthomonas albilineans	SDYLDIPAFLR	RQAD	409	NA	NA	NA	"	"
Xanthomonas oryzae	NDYLDIPAFLR	RQAD	414	NA	NA	NA	"	"
Xanthomonas axonopodis	NDYLDIPAFLR	RQAD	412	NA	NA	NA	"	"
Xanthomonas campestris	NDYLDIPAFLR	RQAD	409	NA	NA	NA	"	"
Stenotrophomonas maltophilia	NDYLDIPAFLR	RQAD	411	NA	NA	NA	"	"
Frateuria aurantia	NDYLDIPAFLR	RQAD	399	NA	NA	NA	"	"
Xylella fastidiosa	SDYLDIPAFLR	RQAD	411	NA	NA	NA	"	"
Pseudomonas monteilii	LDYLDIPAFLR	RQAD	398	NA	NA	NA	Psuedomonadales	"
Pseudomonas fulva	LDYLDIPAFLR	RQAD	396	NA	NA	NA	"	"
Pseudomonas putida	LDYLDIPAFLR	RQAD	398	NA	NA	NA	"	"
Pseudomonas stutzeri	LDYLDIPAFLR	RQAD	393	NA	NA	NA	"	"
Pseudomonas poae	LDYLDIPAFLR	RQAD	398	NA	NA	NA	"	"
Pseudomonas protegens	LDYLDIPAFLR	RQAD	397	NA	NA	NA	"	"
Pseudomonas fluorescens	LDYLDIPAFLR	RQAD	398	NA	NA	NA	"	"
Pseudomonas denitrificans	LDYLDIPAFLR	RQAD	394	NA	NA	NA	"	"
Pseudomonas resinovorans	LDYLDIPAFLR	RQAD	395	NA	NA	NA	"	"
Pseudomonas mendocina	LDYLDIPAFLR	RQAD	397	NA	NA	NA	"	"
Pseudomonas aeruginosa	LDYLDIPAFLR	RQAD	394	NA	NA	NA	"	"
Pseudomonas syringae	LDYLDIPAFLR	RQAD	395	NA	NA	NA	"	"
Azotobacter vinelandii	LDYLDIPAFLR	RQAD	394	NA	NA	NA	"	"
Cellvibrio japonicus	LEYLDIPAFLR	RQAD	391	NA	NA	NA	"	"
Pseudomonas brassicacearum	LDYLDIPAFLR	RQAD	397	NA	NA	NA	"	"
Pseudomonas entomophila	LDYLDIPAFLR	RQAD	398	NA	NA	NA	"	"
Thalassolituus oleivorans	MDYLDIPAFLR	RQAD	396	NA	NA	NA	Oceanospirillales	"
Marinomonas mediterranea	LSYLDIPAFLR	RQAD	413	NA	NA	NA	"	"
Marinomonas posidonica	LSYLDIPAFLR	RQAD	410	NA	NA	NA	"	"
Halomonas elongata	DDYLDIPAFLR	RQAD	395	NA	NA	NA	"	"
Chromohalobacter salexigens	DDYLDIPAFLR	RQAD	394	NA	NA	NA	"	"
Hahella chejuensis	VDYLDIPAFLR	RQAD	387	NA	NA	NA	"	"
Alcanivorax dieselolei	LDFIDIPTFLR	RQAD	387	NA	NA	NA	"	"
Alcanivorax borkumensis	LDFIDIPTFLR	RQAD	401	NA	NA	NA	"	"
Methylomonas methanica	LEYLDIPAFLR	RQAD	385	100	33	53	Methylococcaceae	"
Methylomicrobium alcaliphilum	MDYLDIPAFLR	RQAD	385	100	32	51	"	"
Methylococcus capsulatus	LEYLDIPAFLR	RQAD	382	100	33	54	"	"
Thioflavicoccus mobilis	LDYLDIPAFLR	RQAD	394	98	36	55	Chromatiales	"
Thiocystis violascens	MDYLDIPAFLR	RQAD	390	100	37	55	"	"
Marichromatium purpuratum	LDYLDIPAFLR	RQAD	388	100	40	57	"	"
Nitrosococcus watsonii	MDYLDVPAFLR	RQAD	385	NA	NA	NA	"	"
Nitrosococcus halophilus	MDYLDVPAFLR	RQAD	385	100	39	57	"	"
Nitrosococcus oceani	MDYLDVPAFLR	RQAD	387	NA	NA	NA	"	"
Allochromatium vinosum	LDYLDIPAFLR	RQAD	388	98	39	56	"	"
Spiribacter salinus	MEYLDIPAFLR	RQAD	382	94	35	53	"	"
Halorhodospira halophila	MEYLDIPAFLR	RQAD	386	99	35	53	"	"
Alkalilimnicola ehrlichii	MEYLDIPAFLR	RQAD	379	90	32	53	"	"
Vibrio campbellii	SGYLDIPAFLR	RQAD	412	97	42	66	Vibrionaceae	"
Vibrio alginolyticus	SGYLDIPAFLR	RQAD	412	97	43	66	"	"
Vibrio parahaemolyticus	SGYLDIPAFLR	RQAD	409	97	42	65	"	"
Vibrio nigripulchritudo	NGYLDIPAFLR	RQAD	410	97	42	66	"	"
Vibrio anguillarum	NGYLDIPAFLR	RQAD	405	97	42	67	"	"
Vibrio furnissii	SGYLDIPAFLR	RQAD	405	97	41	64	"	"
Aliivibrio salmonicida	EDYLDIPAFLR	RQAD	411	97	39	62	"	"
(Alii)Vibrio fischeri	EDYLDIPAFLR	RQAD	416	97	41	61	"	"
Vibrio splendidus	SGYLDIPAFLR	RQAD	409	97	42	66	"	"
Vibrio cholerae	SGYLDIPAFLR	RQAD	398	97	41	65	"	"
Vibrio vulnificus	SGYLDIPAFLR	RQAD	404	97	43	67	"	"
Cycloclasticus zancles	PAYLDIPAFLR	RQAD	388	100	38	57	Thiotrichales	"
Acidithiobacillus ferrivorans	YADLDIPAFLR	RQAD	387	90	31	46	Acidithiobacillales	"
Acidithiobacillus caldus	YSDLDIPAFLR	RQAD	386	91	27	45	"	"
Acidithiobacillus ferrooxidans	YADLDIPAFLR	RQAD	387	90	32	47	"	"
Variovorax paradoxus	MDDFEIPAFLR	RQAD	406	98	32	55	Burkholderiales	β
Polaromonas naphthalenivorans	MDDFEIPAFLR	RQAD	394	92	32	57	"	"
Nitrosomonas sp	VDPMDIPAFLR	RQAD	383	98	33	55	Nitrosomonadales	"
Nitrosomonas europaea	MDPMDIPAFLR	RQAD	382	99	34	54	"	"
Thiobacillus denitrificans	IDTLDIPAFLR	RQAD	380	98	33	52	Hydrogenophilaceae	"

## Sheet: other KQAD-like
Species	FtsZ CTC sequence	FtsZ CTV sequence	FtsZ length	zapD ortholog	zapD % identity	zapD % positive	Order	Class
Candidatus Blochmannia chromaiodes	VDYLDIPAFLR	KQSD	388	NA	NA	NA	Enterobacteriaceae	γ
secondary endosymbiont of Ctenarytaina eucalypti	PDYLDIPAFLR	KQSD	386	NA	NA	NA	"	"
Candidatus Hamiltonella defensa	PDYLDIPAFLR	KQSDQ	384	100	50	68	"	"
Candidatus Riesia pediculicola	KNYLEIPTFLR	KQSE	392	NA	NA	NA	"	"
Wigglesworthia glossinidia	SDYLEIPAFLR	NQAD	384	NA	NA	NA	"	"
Buchnera aphidicola	PEYLDIPAFLR	KRSD	384	NA	NA	NA	"	"
Idiomarina loihiensis	LDYLDIPAFLR	KQVD	399	98	35	57	Alteromonadales	"
Teredinibacter turnerae	LEYLDIPAFLR	RQVD	389	NA	NA	NA	"	"
Halothiobacillus neapolitanus	MDVIDIPSFLR	QQAD	381	97	38	52	Chromatiales	"
Thiomicrospira crunogena	SNYLDIPAFLR	RQVD	396	NA	NA	NA	Thiotrichales	"
Thioalkalimicrobium aerophilum	SNYLDIPAFLR	RQVD	418	NA	NA	NA	"	"
Thioalkalimicrobium cyclicum	NNYLDIPAFLR	RQVD	416	NA	NA	NA	"	"

## Sheet: Non-KQAD
Species	FtsZ CTC sequence	FtsZ CTV sequence	FtsZ length	zapD ortholog	zapD (% identity)	zapD (% positive)	Order	Class
Candidatus blochmannia vafer	TEYLDIPAFLR	K	388	NA	NA	NA	Enterobacteriaceae	γ
Candidatus blochmannia floridanus	MDYLDIPAFLR	K	391	NA	NA	NA	"	"
Candidatus moranella endobia	PDYLDIPAFLR	KPAD	389	NA	NA	NA	"	"
Legionella oakridgensis	VDYLDIPAFLR	RQEE	389	93	24	43	Legionellales	"
Legionella longbeachae	VDYLDIPAFLR	RQEE	395	NA	NA	NA	"	"
Legionella pneumophila	VDYLDIPAFLR	RQEEA	398	93	26	44	"	"
Coxiella burnetii	FEYLDIPAFLR	RQEE	392	99	31	49	"	"
Moraxella catarrhalis	PKPISVGTFLQ	REQQKNS	373	NA	NA	NA	Psuedomonadales	"
Psychrobacter arcticus	SKTNSIQDYLK	RQQNK	398	NA	NA	NA	"	"
Psychrobacter cryohalolentis	TKTNSIQDYLK	RQQNK	398	NA	NA	NA	"	"
Acinetobacter oleivorans	SSPMSIQDYLK	NQQRK	391	NA	NA	NA	"	"
Acinetobacter calcoaceticus	SSPMSIQDYLK	NQQRK	391	NA	NA	NA	"	"
Acinetobacter baumannii	SSPMSIQDYLK	NQQRK	391	NA	NA	NA	"	"
Francisella noatunensis	VNKSDIPSFLR	RR	377	NA	NA	NA	Thiotrichales	"
Francisella philomiragia	VNKSDIPSFLR	RR	377	NA	NA	NA	"	"
Francisella novicida	VNKSDIPSFLR	RK	381	NA	NA	NA	"	"
Francisella tularensis	VNKSDIPSFLR	RR	381	NA	NA	NA	"	"
Mannheimia varigena	FNPSSIPGFMR	NSQ	411	NA	NA	NA	Pasteurellales	"
Mannheimia haemolytica	FNPNSIPGFMR	NSQ	415	NA	NA	NA	"	"
Bibersteinia trehalosi	FSPASMPDFMR	NRNNG	412	NA	NA	NA	"	"
Actinobacillus suis	WSPNSIPGFMR	NGQ	404	NA	NA	NA	"	"
Actinobacillus succinogenes	NNDLFKPAFLR	GNNQ	403	NA	NA	NA	"	"
Actinobacillus pleuropneumoniae serovar	WSPNSIPGFMR	NGQ	403	NA	NA	NA	"	"
Pasteurella multocida	TSILDTPITAR	TSITCKK	418	NA	NA	NA	"	"
Haemophilus parainfluenzae	PNFFNPASFGR	DEK	435	NA	NA	NA	"	"
Haemophilus ducreyi	WSPNSIPGFMR	NGQ	396	NA	NA	NA	"	"
Haemophilus parasuis	FSPSSMPDFMR	NGQ	398	NA	NA	NA	"	"
Haemophilus influenzae	QRPLDKPITDR	LEAFKKNNFFNPAQREEN	421	NA	NA	NA	"	"
Gallibacterium anatis	SKLFDLPTFLR	DNAN	404	NA	NA	NA	"	"
Aggregatibacter aphrophilus	DSLFNVRDFMR	NNDK	427	NA	NA	NA	"	"
Aggregatibacter actinomycetemcomitans	TNLFNVQGFMR	NGDK	427	NA	NA	NA	"	"
Mannheimia succiniciproducens	NNDLFKPAFLR	GDK	404	NA	NA	NA	"	"
Histophilus somni	FRPVDPTSFSR	D	404	NA	NA	NA	"	"
Dichelobacter nodosus	PEGYSLASILR	KKVK	389	97	29	48	Cardiobacteriaceae	"
Candidatus symbiobacter mobilis	SDDLSTPACLR	VPSN	460	97	32	50	Burkholderiales	β
Taylorella asinigenitalis	SDNRDVPAYLR	RQNN	415	98	27	52	"	"
Taylorella equigenitalis	SDNRDVPAYLR	RQNN	397	92	25	51	"	"
Neisseria lactamica	LDDFEIPAILR	RQHNSDK	393	NA	NA	NA	Neisseriaceae	"
Neisseria gonorrhoeae	LDDFEIPAILR	RQHNSDK	392	NA	NA	NA	"	"
Neisseria meningitidis	LDDFEIPAILR	RQHNSDK	392	NA	NA	NA	"	"
